# Supplementary material for: Identifying nucleic acid-associated proteins in Mycobacterium smegmatis by mass spectrometry-based proteomics
Source: BMC Mol Cell Biol. 2020 Mar 23;21:19. doi: 10.1186/s12860-020-00261-6 (PMC7092591; doi:10.1186/s12860-020-00261-6)
Supplement: Supplementary file 2 — Additional file 2: Table S1. Prevelance of formaldehyde crosslinking and glycine quencing variable modifications. Table S2. High and low confidence proteins. Table S3. Identifying characteristics of high and low confidence proteins. Table S4. Unique peptides of identified high and low confidence proteins. Table S5. Potential low confidence proteins. Table S6. Gene ontology enrichment of non-redundant biological processes GO terms. Table S7. Gene ontology enrichment of non-redundant molecular function GO terms. Table S8. Gene ontology enrichment of non-redundant cellular component GO terms. Table S9. Cloning and sequencing primers. Table S10. Plasmids. [file 12860_2020_261_MOESM2_ESM.xlsx]

## Sheet: Table S1
Table S1: Prevelance of formaldehyde crosslinking and glycine quencing variable modifications
Modifications	Weight added Da	Amino acid terminus modified	Number of proteins identified*	MS/MS count peptides for rpoB	Number of Unique peptides for rpoB	Number of proteins with Variable modification
Oxidation (M),	16	M	532	1275	90	33
Acetyl (Protein N-term)	42	N-terminus
Addition of Glycine	57	K, S, T	544	1082	90	29
Thiazolidine (C)	12	N-terminus	529	1089	91	0
Methylol and Glycine	87	H, N, Q, W, Y	532	992	90	30
Modification of Arginine	99	R	511	1051	90	6
Modification of Arginine 2	198	R	528	1085	90	0
Methylol	30	C, K, H	530	1086	91	4
Modification of Tryptophan	12	W	523	1105	91	4
Modification of Tyrosine	174	Y	525	1090	91	3
Dimethylation	28	K	531	1077	91	17
* proteins identified for two unique peptides

## Sheet: Table S2
Table S2: High and low confidence proteins
Uniprot Annotation	MSMEG Annotation	RV homologue	Gene Name	Protein Names	Gene Ontology
High Confidence Proteins
A0QNE0	MSMEG_0005	Rv0005	gyrB	DNA gyrase subunit B	ATP binding; chromosome; cytoplasm; DNA binding; DNA-dependent DNA replication; DNA topoisomerase type II (ATP-hydrolyzing) activity; DNA topological change; magnesium ion binding
P48354	MSMEG_0006	Rv0006	gyrA	DNA gyrase subunit A	ATP binding; chromosome; cytoplasm; DNA binding; DNA-dependent DNA replication; DNA topoisomerase type II (ATP-hydrolyzing) activity; DNA topological change; response to antibiotic
A0QNF5	MSMEG_0023	Rv0008c	cwsA	Cell wall synthesis protein	cell cycle; cell division; cell wall biogenesis; integral component of plasma membrane; protein localization; regulation of cell shape
A0QNI9	MSMEG_0059	Rv3868	eccA1	ATPase, AAA family protein	ATP binding
A0QNJ7	MSMEG_0067	Rv3876	espI	Uncharacterized protein
A0QNM0	MSMEG_0092	Rv0144		Probable transcriptional regulatory protein	DNA binding; regulation of transcription, DNA-templated; transcription, DNA-templated
A0QNN0	MSMEG_0102	Rv0154c	fadE2	Putative acyl-CoA dehydrogenase	acyl-CoA dehydrogenase activity; flavin adenine dinucleotide binding
A0QNZ3	MSMEG_0216	Rv0216		3-hydroxyacyl-CoA dehydrogenase	oxidoreductase activity
A0QP06	MSMEG_0229	Rv0189c	ilvD	Dihydroxy-acid dehydratase	4 iron, 4 sulfur cluster binding; dihydroxy-acid dehydratase activity; isoleucine biosynthetic process; metal ion binding; valine biosynthetic process
A0QP11	MSMEG_0234	Rv0198c	zmp1	Metallopeptidase	metalloendopeptidase activity
A0QP15	MSMEG_0238			CoA binding domain protein	cofactor binding
A0QP16	MSMEG_0239	Rv3340	metC	O-acetylserine sulfhydrylase	O-acetylhomoserine aminocarboxypropyltransferase activity; pyridoxal phosphate binding
A0QP20	MSMEG_0243			Uncharacterized protein
A0QP32	MSMEG_0255	Rv0211	pckG	Phosphoenolpyruvate carboxykinase	cytoplasm; gluconeogenesis; GTP binding; manganese ion binding; phosphoenolpyruvate carboxykinase (GTP) activity
A0QPE7	MSMEG_0372	Rv0242c	fabG4	3-oxoacyl-acyl-carrier protein reductase	3-oxoacyl-[acyl-carrier-protein] reductase (NADPH) activity
A0QPG3	MSMEG_0388		tylF	Macrocin-O-methyltransferase	macrocin O-methyltransferase activity
A0QPH5	MSMEG_0400			Peptide synthetase	catalytic activity
Q3L891	MSMEG_0402		mps2	Linear gramicidin synthetase subunit D	isomerase activity; oxidoreductase activity
Q3L887	MSMEG_0406	Rv0244c	fadE5	Acyl-CoA dehydrogenase	acyl-CoA dehydrogenase activity; butyryl-CoA dehydrogenase activity
Q3L885	MSMEG_0408		pks	Type I modular polyketide synthase	erythronolide synthase activity; oxidoreductase activity; phosphopantetheine binding; zinc ion binding
A0QPI4	MSMEG_0409	Rv1182		Condensation domain protein
A0QPJ0	MSMEG_0415	Rv0245		NADH-fmn oxidoreductase	FMN binding; riboflavin reductase (NADPH) activity
A0QPN1	MSMEG_0456			DNA topoisomerase	ATP binding; chromosome; DNA binding; DNA topoisomerase type II (ATP-hydrolyzing) activity; DNA topological change
A0QPN2	MSMEG_0457			DNA gyrase subunit B-like protein	ATP binding; DNA binding; DNA topoisomerase type II (ATP-hydrolyzing) activity; DNA topological change
A0QPV4	MSMEG_0531			Acyl-CoA dehydrogenase	acyl-CoA dehydrogenase activity; flavin adenine dinucleotide binding
A0QQB0	MSMEG_0690	Rv0338c		Iron-sulfur cluster-binding protein	iron-sulfur cluster binding
A0QQF9	MSMEG_0741			Uncharacterized protein	oxidoreductase activity, acting on paired donors, with incorporation or reduction of molecular oxygen
A0QQH2	MSMEG_0754	Rv0360c		Uncharacterized protein
A0QQP0	MSMEG_0824	Rv0421c		Uncharacterized protein
A0QQP1	MSMEG_0825	Rv0422c	thiD	Phosphomethylpyrimidine kinase	ATP binding; phosphomethylpyrimidine kinase activity; thiamine biosynthetic process
A0QQP2	MSMEG_0826	Rv0423c	thiC	Thiamine biosynthesis protein ThiC	4 iron, 4 sulfur cluster binding; lyase activity; thiamine biosynthetic process; thiamine diphosphate biosynthetic process; zinc ion binding
A0QQS3	MSMEG_0859			Transcriptional regulator, TetR family	DNA binding; regulation of transcription, DNA-templated; transcription, DNA-templated
A0QQS8	MSMEG_0863	Rv0439c		Short chain dehydrogenase	oxidoreductase activity
A0QQW8	MSMEG_0903	Rv0462	lpdA	Dihydrolipoyl dehydrogenase	cell redox homeostasis; dihydrolipoyl dehydrogenase activity; flavin adenine dinucleotide binding
Q3I5Q7	MSMEG_0919	Rv0475	hbhA	HBHA-like protein (Uncharacterized protein)	cell adhesion; cell surface; heparin binding; pathogenesis
A0QR13	MSMEG_0948	Rv0504c		Uncharacterized protein
A0QR19	MSMEG_0954	Rv0511	hemD	Uroporphyrinogen-III synthase	methyltransferase activity; tetrapyrrole biosynthetic process; uroporphyrinogen-III synthase activity
P0CH00	MSMEG_1019; MSMEG_2299	Rv3051c	nrdE2	Ribonucleotide reductase R1 subunit 2	ATP binding; DNA replication; ribonucleoside-diphosphate reductase activity, thioredoxin disulfide as acceptor
A0QR89	MSMEG_1028			Geranylgeranyl reductase	oxidoreductase activity, acting on the CH-CH group of donors, NAD or NADP as acceptor
P0CH37	MSMEG_1037; MSMEG_2317	Rv3045	adhC2	NADP-dependent alcohol dehydrogenase C 2	alcohol dehydrogenase (NADP+) activity; zinc ion binding
A0QRA8	MSMEG_1049; MSMEG_2329	Rv3038c		Methyltransferase type 11	methyltransferase activity
A0QRB8	MSMEG_1060			Putative Lsr2 protein (Uncharacterized protein)
A0QRM0	MSMEG_1165	Rv0566c		Uncharacterized protein
A0QRU1	MSMEG_1238			Type III restriction enzyme, res subunit	ATP binding; DNA binding; Type I site-specific deoxyribonuclease activity
A0QRV8	MSMEG_1255			DNA helicase	ATP binding; ATP-dependent DNA helicase activity; DNA binding
A0QS36	MSMEG_1334	Rv0634c		Glyoxalase II, GloB	hydroxyacylglutathione hydrolase activity
A0QS41	MSMEG_1341	Rv0636		MaoC-like dehydratase
A0QS42	MSMEG_1342	Rv0637		Uncharacterized protein
A0QS49	MSMEG_1350		cmaA1	Mycolic acid synthase UmaA	cyclopropane-fatty-acyl-phospholipid synthase activity; lipid biosynthetic process
A0QS81	MSMEG_1383	Rv0670	nfo	Endonuclease IV	deoxyribonuclease IV (phage-T4-induced) activity; DNA binding; DNA repair; zinc ion binding
A0QSB1	MSMEG_1416	Rv0688		Pyridine nucleotide-disulphide oxidoreductase	cell redox homeostasis; ferredoxin-NAD+ reductase activity; flavin adenine dinucleotide binding
A0QSL0	MSMEG_1516			Thioredoxin reductase	oxidoreductase activity; phosphorelay signal transduction system
A0QSN7	MSMEG_1543	Rv0458		Eptc-inducible aldehyde dehydrogenase	aldehyde dehydrogenase (NAD) activity
A0QSU3	MSMEG_1602	Rv3411c	guaB	IMP dehydrogenase	adenyl nucleotide binding; GMP biosynthetic process; IMP dehydrogenase activity; metal ion binding
A0QSV0	MSMEG_1610	Rv3396c	guaA	GMP synthase	ATP binding; glutamine metabolic process; GMP biosynthetic process; GMP synthase (glutamine-hydrolyzing) activity; pyrophosphatase activity
A0QSX4	MSMEG_1635	Rv3368c		Nitroreductase family protein	oxidoreductase activity
A0QSZ6	MSMEG_1657	Rv3336c	trpS	Tryptophan-tRNA ligase	ATP binding; cytoplasm; tryptophan-tRNA ligase activity; tryptophanyl-tRNA aminoacylation
A0QT08	MSMEG_1670	Rv3318	sdhA	Succinate dehydrogenase flavoprotein subunit	electron transport chain; flavin adenine dinucleotide binding; succinate dehydrogenase activity; tricarboxylic acid cycle
A0QT17	MSMEG_1679		amiB1	Amidohydrolase AmiB1	hydrolase activity
A0QT18	MSMEG_1680			Uncharacterized protein
A0QT19	MSMEG_1681			Endoribonuclease L-PSP superfamily protein
A0QTE7	MSMEG_1813	Rv3280	accD5	Propionyl-CoA carboxylase beta chain	propionyl-CoA carboxylase activity
A0QTF4	MSMEG_1821	Rv3274c	fadE25	Putative acyl-CoA dehydrogenase	acyl-CoA dehydrogenase activity; butyryl-CoA dehydrogenase activity; flavin adenine dinucleotide binding
A0QTK2	MSMEG_1874	Rv3246c	mtrA	DNA-binding response regulator	cytoplasm; DNA binding; phosphorelay signal transduction system; regulation of transcription, DNA-templated; transcription, DNA-templated
P71533	MSMEG_1881	Rv3240c	secA1	Protein translocase subunit SecA 1	ATP binding; cytoplasm; intracellular protein transmembrane transport; plasma membrane; protein import; protein targeting
A0QTP2	MSMEG_1914	Rv3223c	sigH	RNA polymerase sigma-H factor	DNA binding; DNA-templated transcription, initiation; sequence-specific DNA binding transcription factor activity; sigma factor activity
A0QTQ8	MSMEG_1930	Rv3211		DEAD/DEAH box helicase	ATP binding; ATP-dependent helicase activity; nucleic acid binding
A0QTR5	MSMEG_1937	Rv3206c	MoeB	Molybdopterin biosynthesis protein	catalytic activity
A0QU00	MSMEG_2026			Short chain dehydrogenase	oxidoreductase activity
A0QU53	MSMEG_2080	Rv3140	fadE23	Acyl-CoA dehydrogenase	acyl-CoA dehydrogenase activity
A0QU61	MSMEG_2089	Rv3102c	ftsE	Cell division ATP-binding protein	ATPase activity; ATP binding; cell division
A0QUE0	MSMEG_2174			DNA helicase	ATP binding; ATP-dependent DNA helicase activity; DNA binding
A0QUX1	MSMEG_2367	Rv3009c	gatB	Aspartyl/glutamyl-tRNA amidotransferase subunit B	ATP binding; carbon-nitrogen ligase activity, with glutamine as amido-N-donor; translation
A0QUX6	MSMEG_2372	Rv3003c	ilvB	Acetolactate synthase	acetolactate synthase activity; flavin adenine dinucleotide binding; isoleucine biosynthetic process; magnesium ion binding; thiamine pyrophosphate binding; valine biosynthetic process
A0QUY6	MSMEG_2382	Rv2993c		5-carboxymethyl-2-hydroxymuconate delta-isomerase	isomerase activity
A0QUY9	MSMEG_2387	Rv2988c	leuC	3-isopropylmalate dehydratase, large subunit	3-isopropylmalate dehydratase activity; 4 iron, 4 sulfur cluster binding; leucine biosynthetic process; metal ion binding
A0QUZ0	MSMEG_2388	Rv2987c	leuD	3-isopropylmalate dehydratase small subunit	3-isopropylmalate dehydratase activity; 3-isopropylmalate dehydratase complex; leucine biosynthetic process
A0QV32	MSMEG_2430	Rv2916c	ffh	Signal recognition particle protein	7S RNA binding; GTPase activity; GTP binding; signal recognition particle; SRP-dependent cotranslational protein targeting to membrane
A0QV38	MSMEG_2436	Rv2908c		Uncharacterized protein	RNA binding
A0QVE0	MSMEG_2541	Rv2882c	frr	Ribosome-recycling factor	cytoplasm; translational termination
A0QVM4	MSMEG_2625	Rv2841c	nusA	Transcription termination/antitermination protein	regulation of DNA-templated transcription, termination; RNA binding; sequence-specific DNA binding transcription factor activity
A0QVU2	MSMEG_2695	Rv2744c		35 kDa protein
Q59560	MSMEG_2723	Rv2737c	recA	Recombinase A	ATP binding; cytoplasm; damaged DNA binding; DNA-dependent ATPase activity; DNA recombination; DNA repair; single-stranded DNA binding; SOS response
A0QVZ3	MSMEG_2750	Rv2711	ideR	Iron-dependent repressor	DNA binding; sequence-specific DNA binding transcription factor activity; transition metal ion binding
A0QVZ5	MSMEG_2752	Rv2710	mysB	RNA polymerase sigma factor	DNA binding; DNA-templated transcription, initiation; sequence-specific DNA binding transcription factor activity; sigma factor activity
A0QW02	MSMEG_2758	Rv2703	rpoD	RNA polymerase sigma factor SigA	cytoplasm; DNA binding; sequence-specific DNA binding transcription factor activity; sigma factor activity; transcription initiation from bacterial-type RNA polymerase promoter
A0QW25	MSMEG_2782	Rv2676c		Uncharacterized protein
A0QW71	MSMEG_2839	Rv2986c	hupB	Transcriptional accessory protein	DNA binding; DNA repair; hydrolase activity, acting on ester bonds; RNA binding
A0QWG8	MSMEG_2937	Rv2606c	pdxS	Pyridoxal 5'-phosphate synthase subunit	lyase activity; pyridoxal phosphate biosynthetic process
A0QWQ0	MSMEG_3020	Rv2033c		Uncharacterized protein
A0QWQ4	MSMEG_3025	Rv2555c	alaS	Alanine-tRNA ligase	alanine-tRNA ligase activity; alanyl-tRNA aminoacylation; ATP binding; cytoplasm; tRNA binding; zinc ion binding
A0QWR4	MSMEG_3035	Rv2534c	efp	Elongation factor P	cytoplasm; peptide biosynthetic process; translation elongation factor activity
A0QWR5	MSMEG_3036	Rv2533c	nusB	N utilization substance protein B homolog	DNA-templated transcription, termination; regulation of transcription, DNA-templated; RNA binding
A0QWS4	MSMEG_3046	Rv1383	carA	Carbamoyl-phosphate synthetase glutamine chain	'de novo' UMP biosynthetic process; arginine biosynthetic process; ATP binding; carbamoyl phosphate biosynthetic process; carbamoyl-phosphate synthase (glutamine-hydrolyzing) activity; glutamine catabolic process
A0QWT1	MSMEG_3053	Rv1390	rpoZ	DNA-directed RNA polymerase subunit omega	DNA binding; DNA-directed RNA polymerase activity; transcription, DNA-templated
A0QWT7	MSMEG_3059	Rv1400c		Esterase	hydrolase activity
A0QWV0	MSMEG_3072	Rv1415	ribAB	Riboflavin biosynthesis protein	3,4-dihydroxy-2-butanone-4-phosphate synthase activity; GTP binding; GTP cyclohydrolase II activity; magnesium ion binding; manganese ion binding; riboflavin biosynthetic process; zinc ion binding
A0QWV9	MSMEG_3081	Rv1423	whiA	Putative sporulation transcription regulator	DNA binding; regulation of sporulation; regulation of transcription, DNA-templated; transcription, DNA-templated
A0QWW4	MSMEG_3086	Rv1438	tpiA	Triosephosphate isomerase	cytoplasm; gluconeogenesis; glycolytic process; pentose-phosphate shunt; triose-phosphate isomerase activity
A0QWY3	MSMEG_3106	Rv1454c		Quinone oxidoreductase	NADPH:quinone reductase activity; zinc ion binding
A0QWZ9	MSMEG_3122	Rv1461	sufB	FeS assembly protein SufB	iron-sulfur cluster assembly
A0QX00	MSMEG_3123	Rv1462	sufD	FeS assembly protein SufD	iron-sulfur cluster assembly
A0QX01	MSMEG_3124	Rv1463	sufC	FeS assembly ATPase SufC	ATPase activity; ATP binding; transport
A0QX15	MSMEG_3138	Rv1471	trx	Thioredoxin TrxB1	cell redox homeostasis; glycerol ether metabolic process; protein disulfide oxidoreductase activity
P71534	MSMEG_3150	Rv1483	fabG	Beta-ketoacyl-ACP reductase	3-oxoacyl-[acyl-carrier-protein] reductase (NADPH) activity; fatty acid elongation; NADP binding
A0QX55	MSMEG_3178	Rv1547	dnaE1	DNA-directed DNA polymerase	3'-5' exonuclease activity; DNA binding; DNA-directed DNA polymerase activity; DNA replication
A0QX95	MSMEG_3219	Rv1611	trpC	Indole-3-glycerol phosphate synthase	indole-3-glycerol-phosphate synthase activity; tryptophan biosynthetic process
A0QYB0	MSMEG_3595			Uncharacterized protein
A0QYB1	MSMEG_3596			AAA ATPase
A0QYD4	MSMEG_3619	Rv1856c		Short chain dehydrogenase	oxidoreductase activity
A0QYD6	MSMEG_3621	Rv1854c	ndh	NADH dehydrogenase	flavin adenine dinucleotide binding; NADH dehydrogenase activity
A0QYE7	MSMEG_3632	Rv1844c	gnd	6-phosphogluconate dehydrogenase, decarboxylating	NADP binding; pentose-phosphate shunt; phosphogluconate dehydrogenase (decarboxylating) activity
A0QYF7	MSMEG_3642	Rv1832	gcvP	Glycine dehydrogenase	glycine decarboxylation via glycine cleavage system; glycine dehydrogenase (decarboxylating) activity; pyridoxal phosphate binding
A0QYG0	MSMEG_3645	Rv1829		Uncharacterized protein	nuclease activity
A0QYQ7	MSMEG_3746	Rv1699	pyrG	CTP synthase	'de novo' CTP biosynthetic process; ATP binding; CTP synthase activity; glutamine metabolic process
A0QYR3	MSMEG_3754	Rv1691		TPR-repeat-containing protein
A0QYS6	MSMEG_3770	Rv1658	argG	Argininosuccinate synthase	arginine biosynthetic process; argininosuccinate synthase activity; ATP binding; cytoplasm
A0QYU8	MSMEG_3793	Rv1641	infC	Translation initiation factor IF-3	cytoplasm; translation initiation factor activity
A0QYW4	MSMEG_3808	Rv1638	uvrA	UvrABC system protein A	ATPase activity; ATP binding; cytoplasm; DNA binding; excinuclease ABC activity; excinuclease repair complex; nucleotide-excision repair; SOS response; zinc ion binding
A0QYZ2	MSMEG_3839	Rv1629	polA	DNA polymerase I	3'-5' exonuclease activity; DNA binding; DNA-dependent DNA replication; DNA-directed DNA polymerase activity
A0QZ11	MSMEG_3858	Rv2050	rbpA	RNA polymerase-binding protein RbpA	bacterial-type RNA polymerase core enzyme binding; positive regulation of transcription, DNA-templated; response to antibiotic; transcription, DNA-templated
A0QZ49	MSMEG_3897	Rv2112c	dop	Pup deamidase/depupylase	ATP binding; hydrolase activity, acting on carbon-nitrogen (but not peptide) bonds, in linear amides; metal ion binding; modification-dependent protein catabolic process; peptidase activity; proteasomal protein catabolic process; protein pupylation
A0QZ54	MSMEG_3902	Rv2115c	mpa	Mycobacterial proteasome ATPase	ATPase activity; ATP binding; modification-dependent protein catabolic process; proteasomal protein catabolic process; proteasome-activating nucleotidase complex; protein unfolding
A0QZX6	MSMEG_4185	Rv2124c	metH	Methionine synthase	cobalamin binding; intracellular; methionine synthase activity; pteridine-containing compound metabolic process; S-adenosylmethionine-homocysteine S-methyltransferase activity; zinc ion binding
A0QZY0	MSMEG_4189	Rv2130c	mshC	Mycothiol ligase	ATP binding; cysteine-glucosaminylinositol ligase activity; mycothiol biosynthetic process; zinc ion binding
A0R006	MSMEG_4217	Rv2145c	wag31	Cell wall synthesis protein	cell cycle; cell division; cytoplasm; regulation of cell shape
A0R012	MSMEG_4222	Rv2150c	ftsZ	Cell division protein	barrier septum assembly; cell division site; cytoplasm; FtsZ-dependent cytokinesis; GTPase activity; GTP binding; protein complex; protein polymerization
A0R029	MSMEG_4240	Rv2173		Polyprenyl synthetase	isoprenoid biosynthetic process; transferase activity
A0R033	MSMEG_4244	Rv2178c	aroG	3-deoxy-D-arabino-heptulosonate 7-phosphate synthase	3-deoxy-7-phosphoheptulonate synthase activity; aromatic amino acid family biosynthetic process; chorismate biosynthetic process; manganese ion binding; plasma membrane
A0R061	MSMEG_4272	Rv2204c		Iron-sulfur cluster assembly accessory protein	iron-sulfur cluster assembly; iron-sulfur cluster binding; structural molecule activity
A0R069	MSMEG_4281	Rv2213	pepA	Probable cytosol aminopeptidase	aminopeptidase activity; cytoplasm; manganese ion binding; metalloexopeptidase activity
A0R072	MSMEG_4283	Rv2215	sucB	2-oxoglutarate dehydrogenase	dihydrolipoyllysine-residue succinyltransferase activity
A0R090	MSMEG_4301			Acyl-CoA synthase	catalytic activity
A0R095	MSMEG_4306	Rv2229c		Uncharacterized protein
A0R0A1	MSMEG_4313			Glyoxalase/bleomycin resistance protein/dioxygenase	dioxygenase activity
A0R0B0	MSMEG_4323	Rv2241	aceE	Pyruvate dehydrogenase E1 component	glycolytic process; pyruvate dehydrogenase (acetyl-transferring) activity
A0R0B6	MSMEG_4329	Rv2247	accD6	Propionyl-CoA carboxylase beta chain	propionyl-CoA carboxylase activity
A0R0C7	MSMEG_4340	Rv2259	adhE2	Zinc-dependent alcohol dehydrogenase	oxidoreductase activity; zinc ion binding
A0R0Q9	MSMEG_4474			Acyl-CoA oxidase	acyl-CoA dehydrogenase activity; acyl-CoA oxidase activity; fatty acid beta-oxidation; flavin adenine dinucleotide binding; peroxisome
A0R0R9	MSMEG_4485	Rv2357c	glyS	Glycine-tRNA ligase	ATP binding; cytoplasm; glycine-tRNA ligase activity; glycyl-tRNA aminoacylation
A0R0T8	MSMEG_4504	Rv2373c	dnaJ	Chaperone protein	ATP binding; cytoplasm; DNA replication; protein folding; response to heat; zinc ion binding
A0R0W1	MSMEG_4527	Rv2391		Ferredoxin sulfite reductase	4 iron, 4 sulfur cluster binding; heme binding; metal ion binding; sulfite reductase (ferredoxin) activity
A0R152	MSMEG_4626	Rv2444c	rne	Ribonuclease E	cytoplasm; metal ion binding; mRNA processing; ribonuclease activity; RNA binding; rRNA processing
A0R171	MSMEG_4646	Rv2455c		Pyruvate synthase	2-oxoglutarate synthase activity
A0R196	MSMEG_4671	Rv2457c	clpX	ATP-dependent Clp protease ATP-binding subunit	ATP binding; protein folding; zinc ion binding
A0R197	MSMEG_4672	Rv2460c	clpP	Endopeptidase Clp	cytoplasm; serine-type endopeptidase activity
A0R199	MSMEG_4674	Rv2462c	tig	Trigger factor	cell cycle; cell division; cytoplasm; peptidyl-prolyl cis-trans isomerase activity; protein folding; protein transport
A0R1C3	MSMEG_4700	Rv2477c		ABC-transporter protein, ATP binding component	ATPase activity; ATP binding
A0R1G3	MSMEG_4742			Clavaldehyde dehydrogenase	oxidoreductase activity
A0R1H3	MSMEG_4753	Rv2521		Antioxidant, AhpC/TSA family protein	peroxidase activity; peroxiredoxin activity
A0R1Y7	MSMEG_4920	Rv1323		Probable acetyl-CoA acetyltransferase	acetyl-CoA C-acetyltransferase activity
A0R218	MSMEG_4954	Rv1297	rho	Transcription termination factor	ATP binding; DNA-templated transcription, termination; helicase activity; regulation of transcription, DNA-templated; RNA binding; RNA-dependent ATPase activity
A0R221	MSMEG_4957	Rv1294		Homoserine dehydrogenase	amino acid binding; homoserine dehydrogenase activity; isoleucine biosynthetic process; methionine biosynthetic process; NADP binding; threonine biosynthetic process
A0R239	MSMEG_4976			Isochorismatase hydrolase	hydrolase activity
A0R242	MSMEG_4979	Rv1285	cysD	Sulfate adenylyltransferase subunit 2	ATP binding; hydrogen sulfide biosynthetic process; sulfate adenylyltransferase (ATP) activity; sulfate assimilation; sulfate reduction
A0R248	MSMEG_4985	Rv1284		Carbonic anhydrase	carbonate dehydratase activity; zinc ion binding
A0R2A4	MSMEG_5042	Rv1253	deaD	ATP-dependent RNA helicase DeaD	ATP binding; ATP-dependent RNA helicase activity; cellular response to cold; cytoplasm; ribosomal large subunit assembly; RNA binding; RNA catabolic process
A0R2D0	MSMEG_5068	Rv1229c	mrp	ATP-binding Mrp protein	ATP binding
A0R2J0	MSMEG_5132	Rv1165	typA	GTP-binding protein TypA/BipA	GTPase activity; GTP binding; translation elongation factor activity
A0R2Q5	MSMEG_5197	Rv2724c		Acyl-CoA dehydrogenase	acyl-CoA dehydrogenase activity; flavin adenine dinucleotide binding
A0R2Q7	MSMEG_5199			Acetyl-CoA acetyltransferase	acetyl-CoA C-acyltransferase activity
A0R2T0	MSMEG_5222	Rv1112	ychF	Ribosome-binding ATPase YchF	ATPase activity; ATP binding; GTP binding; ribosomal large subunit binding; ribosome binding
A0R2V6	MSMEG_5248	Rv1094	desA2	Acyl-[ACP] desaturase	acyl-[acyl-carrier-protein] desaturase activity; fatty acid metabolic process
A0R2V7	MSMEG_5249	Rv1093	glyA	Serine hydroxymethyltransferase	cytoplasm; glycine biosynthetic process from serine; glycine hydroxymethyltransferase activity; pyridoxal phosphate binding; tetrahydrofolate interconversion
A0R2W9	MSMEG_5261	Rv1082	mca	Mycothiol S-conjugate amidase	hydrolase activity; mycothiol-dependent detoxification; mycothiol metabolic process; zinc ion binding
A0R2X8	MSMEG_5270	Rv1077	cbs	Cystathionine beta-synthase	adenyl nucleotide binding; cystathionine beta-synthase activity; cysteine biosynthetic process via cystathionine; cytoplasm
A0R2Y5	MSMEG_5277	Rv1070c	echA8	Enoyl-CoA hydratase/isomerase	enoyl-CoA hydratase activity; isomerase activity
A0R3B5	MSMEG_5412	Rv1926c		Uncharacterized protein	extracellular space
A0R3C5	MSMEG_5423	Rv1020	mfd	Transcription-repair-coupling factor	ATP binding; cytoplasm; damaged DNA binding; helicase activity; regulation of transcription, DNA-templated; transcription-coupled nucleotide-excision repair, DNA damage recognition
A0R3D6	MSMEG_5435	Rv1013		Putative ligase	ligase activity
A0R3D9	MSMEG_5438	Rv1010	ksgA	Ribosomal RNA small subunit methyltransferase A	16S rRNA (adenine(1518)-N(6)/adenine(1519)-N(6))-dimethyltransferase activity; cytoplasm; RNA binding; rRNA (adenine-N6,N6-)-dimethyltransferase activity
A0R3L1	MSMEG_5512	Rv0958		Magnesium chelatase	ATP binding; regulation of transcription, DNA-templated
A0R3L4	MSMEG_5515	Rv0957	purH	Bifunctional purine biosynthesis protein	'de novo' IMP biosynthetic process; IMP cyclohydrolase activity; phosphoribosylaminoimidazolecarboxamide formyltransferase activity
A0R3Y5	MSMEG_5639	Rv0905	echA6	Enoyl-CoA hydratase	enoyl-CoA hydratase activity; isomerase activity
A0R409	MSMEG_5664			Peptidyl-prolyl cis-trans isomerase	peptidyl-prolyl cis-trans isomerase activity; protein folding
A0R425	MSMEG_5680	Rv0887c		Glyoxalase family protein	dioxygenase activity
A0R441	MSMEG_5696	Rv0871		'Cold-shock' DNA-binding domain protein	cytoplasm; DNA binding; regulation of transcription, DNA-templated
A0R451	MSMEG_5706	Rv0861c		DNA or RNA helicase of superfamily protein II	ATP binding; ATP-dependent DNA helicase activity; DNA binding; nucleotide-excision repair
A0R461	MSMEG_5715			Uncharacterized protein	oxidoreductase activity, acting on paired donors, with incorporation or reduction of molecular oxygen
A0R465	MSMEG_5720	Rv0860	fadB	Enoyl-CoA hydratase/3-hydroxyacyl-CoA dehydrogenase	3-hydroxyacyl-CoA dehydrogenase activity; coenzyme binding; fatty acid metabolic process
A0R466	MSMEG_5721	Rv0859		Acetyl-CoA acetyltransferase	acetyl-CoA C-acyltransferase activity
A0R4B3	MSMEG_5773	Rv0824c	des	Acyl-acyl-carrier protein desaturase DesA1	acyl-[acyl-carrier-protein] desaturase activity; fatty acid metabolic process
A0R4G4	MSMEG_5824	Rv0803	purL	Phosphoribosylformylglycinamidine synthase subunit II	'de novo' IMP biosynthetic process; ATP binding; cytoplasm; magnesium ion binding; phosphoribosylformylglycinamidine synthase activity
A0R4H6	MSMEG_5837			Glutathione peroxidase	glutathione peroxidase activity; response to oxidative stress
A0R4J1	MSMEG_5852	Rv0772	purD	Phosphoribosylamine-glycine ligase	de novo' IMP biosynthetic process; ATP binding; magnesium ion binding; manganese ion binding; phosphoribosylamine-glycine ligase activity; purine nucleobase biosynthetic process
A0R4L1	MSMEG_5872	Rv0757	phoP	DNA-binding response regulator	DNA binding; phosphorelay signal transduction system; regulation of transcription, DNA-templated; transcription, DNA-templated
A0R4S6	MSMEG_5937	Rv3534c	bphI-2	4-hydroxy-2-oxovalerate aldolase 2 (HOA 2)	4-hydroxy-2-oxovalerate aldolase activity; aromatic compound catabolic process; manganese ion binding
A0R4S7	MSMEG_5939	Rv3535c	mhpF	Acetaldehyde dehydrogenase 2	acetaldehyde dehydrogenase (acetylating) activity; aromatic compound catabolic process; NAD binding
A0R4T0	MSMEG_5943	Rv3538		Putative peroxisomal multifunctional enzyme type 2	3alpha,7alpha,12alpha-trihydroxy-5beta-cholest-24-enoyl-CoA hydratase activity; 3-hydroxyacyl-CoA dehydrogenase activity
A0R561	MSMEG_6077	Rv3583c	carD	RNA polymerase-binding transcription factor
A0R566	MSMEG_6082	Rv3588c	cynT	Carbonic anhydrase	carbonate dehydratase activity; carbon utilization; zinc ion binding
A0R577	MSMEG_6094	Rv3598c	lysS	Lysine-tRNA ligase	ATP binding; cytoplasm; lysine-tRNA ligase activity; lysyl-tRNA aminoacylation; magnesium ion binding; nucleic acid binding
A0R5D9	MSMEG_6157	Rv3646c	topA	DNA topoisomerase I	DNA binding; DNA topoisomerase type I activity; DNA topological change; magnesium ion binding
A0QNY0	MSMEG_0203			IS1096, tnpR protein
A0R5M2	MSMEG_6241			ATPase associated with various cellular activities, AAA-5	ATPase activity; ATP binding
A0R5N7	MSMEG_6256	Rv3708c	asd	Aspartate-semialdehyde dehydrogenase	'de novo' L-methionine biosynthetic process; aspartate-semialdehyde dehydrogenase activity; cytoplasm; diaminopimelate biosynthetic process; isoleucine biosynthetic process; lysine biosynthetic process via diaminopimelate; N-acetyl-gamma-glutamyl-phosphate reductase activity; NAD binding; NADP binding; threonine biosynthetic process
A0R5N8	MSMEG_6257	Rv3709c	ask	Aspartokinase	amino acid binding; aspartate kinase activity; lysine biosynthetic process via diaminopimelate; threonine biosynthetic process
A0R616	MSMEG_6391	Rv3799c	accD4	Propionyl-CoA carboxylase beta chain	propionyl-CoA carboxylase activity
A0R617	MSMEG_6392	Rv3800c		Polyketide synthase	biosynthetic process; hydrolase activity, acting on ester bonds; phosphopantetheine binding; transferase activity
A0R628	MSMEG_6403	Rv3808c	glfT2	Galactofuranosyl transferase	capsule polysaccharide biosynthetic process; cell wall macromolecule biosynthetic process; cell wall organization; membrane; metal ion binding; transferase activity; transferase activity, transferring glycosyl groups
A0R635	MSMEG_6410	Rv3818		Putative Rieske 2Fe-2S iron-sulfur protein	2 iron, 2 sulfur cluster binding; metal ion binding; oxidoreductase activity
A0R656	MSMEG_6431	Rv3849	espR	Uncharacterized protein	sequence-specific DNA binding
A0R683	MSMEG_6458	Rv3858c	gltD	Glutamate synthase, NADH/NADPH, small subunit	flavin adenine dinucleotide binding; glutamate biosynthetic process; iron-sulfur cluster binding; oxidoreductase activity, acting on the CH-NH2 group of donors, NAD or NADP as acceptor
A0R684	MSMEG_6459	Rv3859c		Ferredoxin-dependent glutamate synthase 1	glutamate biosynthetic process; glutamate synthase (ferredoxin) activity
A0R696	MSMEG_6471			Glycine/D-amino acid oxidase	oxidoreductase activity
A0R6D6	MSMEG_6511			Acyl-CoA dehydrogenase	acyl-CoA dehydrogenase activity; flavin adenine dinucleotide binding
A0R6D7	MSMEG_6512			Acyl-CoA dehydrogenase	acyl-CoA dehydrogenase activity; flavin adenine dinucleotide binding
A0R6Q9	MSMEG_6638	Rv1133c	metE	Cobalamin-independent methionine synthase	5-methyltetrahydropteroyltriglutamate-homocysteine S-methyltransferase activity; methionine biosynthetic process; zinc ion binding
A0R7F7	MSMEG_6895	Rv0055	rpsR	30S ribosomal protein S18	ribosome; rRNA binding; structural constituent of ribosome; translation
A0R7J0	MSMEG_6934	Rv3914	trx	Thioredoxin	cell redox homeostasis; glycerol ether metabolic process; protein disulfide oxidoreductase activity
A0R7J3	MSMEG_6938	Rv3917c	parB	Putative chromosome-partitioning protein parB	DNA binding
A0R7J4	MSMEG_6939	Rv3918c		Chromosome partitioning protein ParA
A0R7J6	MSMEG_6941	Rv3920c		R3H domain-containing protein	nucleic acid binding
A0R7K1	MSMEG_6947	Rv0001	dnaA	Chromosomal replication initiator protein	ATP binding; cytoplasm; DNA replication initiation; DNA replication origin binding; regulation of DNA replication
Low Confidence Proteins
A0QNF6	MSMEG_0024	Rv0009	ppiA	Peptidyl-prolyl cis-trans isomerase	peptidyl-prolyl cis-trans isomerase activity; protein folding
A0QQC8	MSMEG_0709	Rv0350	dnaK	Chaperone protein	ATP binding; protein folding
A0QQX6	MSMEG_0911	Rv0467	aceA	Isocitrate lyase	carboxylic acid metabolic process; isocitrate lyase activity
A0QQX8	MSMEG_0913	Rv0469	umaA	Methoxy mycolic acid synthase 1	cyclopropane-fatty-acyl-phospholipid synthase activity; lipid biosynthetic process
A0QS44	MSMEG_1345	Rv0639	nusG	Transcription termination/antitermination protein	DNA-templated transcription, elongation; DNA-templated transcription, termination; regulation of DNA-templated transcription, elongation; transcription antitermination
A0QS46	MSMEG_1347	Rv0641	rplA	50S ribosomal protein L1	large ribosomal subunit; regulation of translation; rRNA binding; structural constituent of ribosome; translation; tRNA binding
A0QS63	MSMEG_1365	Rv0652	rplL	50S ribosomal protein L7/L12	ribosome; structural constituent of ribosome; translation
P60281	MSMEG_1367	Rv0667	rpoB	DNA-directed RNA polymerase subunit beta	DNA binding; DNA-directed RNA polymerase activity; response to antibiotic; ribonucleoside binding; transcription, DNA-templated
A0QS66	MSMEG_1368	Rv0668	rpoC	DNA-directed RNA polymerase subunit beta'	DNA binding; DNA-directed RNA polymerase activity; transcription, DNA-templated
A0QS96	MSMEG_1398	Rv0682	rpsL	30S ribosomal protein S12	rRNA binding; small ribosomal subunit; structural constituent of ribosome; translation; tRNA binding
A0QS97	MSMEG_1399	Rv0683	rpsG	30S ribosomal protein S7	rRNA binding; small ribosomal subunit; structural constituent of ribosome; translation; tRNA binding
A0QS98	MSMEG_1401	Rv0685	tuf	Elongation factor	cytoplasm; GTPase activity; GTP binding; translation elongation factor activity
A0QSD0	MSMEG_1435	Rv0700	rpsJ	30S ribosomal protein S10	ribosome; structural constituent of ribosome; translation; tRNA binding
A0QSD1	MSMEG_1436	Rv0701	rplC	50S ribosomal protein L3	ribosome; rRNA binding; structural constituent of ribosome; translation
A0QSD4	MSMEG_1439	Rv0704	rplB	50S ribosomal protein L2	large ribosomal subunit; rRNA binding; structural constituent of ribosome; transferase activity; translation
A0QSD5	MSMEG_1440	Rv0705	rpsS	30S ribosomal protein S19	rRNA binding; small ribosomal subunit; structural constituent of ribosome; translation
A0QSD6	MSMEG_1441	Rv0706	rplV	50S ribosomal protein L22	large ribosomal subunit; rRNA binding; structural constituent of ribosome; translation
A0QSD7	MSMEG_1442	Rv0707	rpsC	30S ribosomal protein S3	mRNA binding; rRNA binding; small ribosomal subunit; structural constituent of ribosome; translation
A0QSG1	MSMEG_1467	Rv0716	rplE	50S ribosomal protein L5	ribosome; rRNA binding; structural constituent of ribosome; translation; tRNA binding
A0QSG6	MSMEG_1472	Rv0721	rpsE	30S ribosomal protein S5	rRNA binding; small ribosomal subunit; structural constituent of ribosome; translation
A0QSG8	MSMEG_1474	Rv0723	rplO	50S ribosomal protein L15	large ribosomal subunit; rRNA binding; structural constituent of ribosome; translation
A0QSL3	MSMEG_1519	Rv3462c	infA	Translation initiation factor	cytoplasm; translation initiation factor activity
A0QSL6	MSMEG_1522	Rv3459c	rpsK	30S ribosomal protein S11	ribosome; rRNA binding; structural constituent of ribosome; translation
A0QSL7	MSMEG_1523	Rv3458c	rpsD	30S ribosomal protein S4	rRNA binding; small ribosomal subunit; structural constituent of ribosome; translation
A0QSL8	MSMEG_1524	Rv3457c	rpoA	DNA-directed RNA polymerase subunit alpha	DNA binding; DNA-directed RNA polymerase activity; transcription, DNA-templated
A0QSL9	MSMEG_1525	Rv3456c	rplQ	50S ribosomal protein L17	ribosome; structural constituent of ribosome; translation
A0QSZ1	MSMEG_1652		metC	O-acetylhomoserine sulfhydrylase	O-acetylhomoserine aminocarboxypropyltransferase activity; pyridoxal phosphate binding
A0QSZ3	MSMEG_1654	Rv0066c	icd2	Isocitrate dehydrogenase, NADP-dependent	isocitrate dehydrogenase (NADP+) activity; metal ion binding; tricarboxylic acid cycle
A0QTE1	MSMEG_1807	Rv3285	accA3	Acetyl-/propionyl-coenzyme A carboxylase alpha chain	ATP binding; biotin carboxylase activity; metal ion binding
A0QU54	MSMEG_2081	Rv3139		Putative acyl-CoA dehydrogenase	acyl-CoA dehydrogenase activity; flavin adenine dinucleotide binding
A0QUV6	MSMEG_2351	Rv3029c	etfB	Electron transfer flavoprotein beta subunit	electron carrier activity
A0QUX8	MSMEG_2374	Rv3001c	ilvC	Ketol-acid reductoisomerase	coenzyme binding; isoleucine biosynthetic process; ketol-acid reductoisomerase activity; valine biosynthetic process
A0QUY2	MSMEG_2378		serA	D-3-phosphoglycerate dehydrogenase	amino acid binding; L-serine biosynthetic process; NAD binding; phosphoglycerate dehydrogenase activity
Q9ZHC5	MSMEG_2389	Rv2986c	hup	DNA-binding protein HU homolog (Hlp)	cell wall; chromosome condensation; DNA binding; extracellular region
A0QVB8	MSMEG_2519	Rv2890c	rpsB	30S ribosomal protein S2	small ribosomal subunit; structural constituent of ribosome; translation
A0QVQ5	MSMEG_2656	Rv2783c	pnp	Polyribonucleotide nucleotidyltransferase	3'-5'-exoribonuclease activity; cytoplasm; magnesium ion binding; mRNA catabolic process; polyribonucleotide nucleotidyltransferase activity; RNA binding; RNA processing
A0QWS8	MSMEG_3050	Rv1388	mihF	Integration host factor	nucleic acid binding
A0QWY0	MSMEG_3103	Rv1449c	tkt	Transketolase	metal ion binding; transketolase activity
A0QX20	MSMEG_3143	Rv1475c	acnA	Aconitate hydratase A	aconitate hydratase activity; iron-sulfur cluster binding; metal ion binding; tricarboxylic acid cycle
A0QXA3	MSMEG_3227	Rv1617	pyk	Pyruvate kinase	glycolytic process; magnesium ion binding; potassium ion binding; pyruvate kinase activity
A0QYW6	MSMEG_3811	Rv1636		Universal stress protein family protein, putative	cytoplasm; response to stress
A0QYY6	MSMEG_3833	Rv1630	rpsA	30S ribosomal protein S1	nucleotidyltransferase activity; ribosome; RNA binding; structural constituent of ribosome; translation
A0R0B4	MSMEG_4327	Rv2245	kasA	3-oxoacyl-(Acyl-carrier-protein) synthase 1	3-oxoacyl-[acyl-carrier-protein] synthase activity
A0R0B5	MSMEG_4328	Rv2246	kasB	3-oxoacyl-(Acyl-carrier-protein) synthase 1	3-oxoacyl-[acyl-carrier-protein] synthase activity
A0R1H7	MSMEG_4757	Rv2524c		Fatty acid synthase	enoyl-[acyl-carrier-protein] reductase (NADH) activity; fatty acid biosynthetic process; fatty acid synthase complex; nucleotide binding
A0R1V9	MSMEG_4891	Rv2428		Alkyl hydroperoxide reductase subunit C	peroxidase activity; peroxiredoxin activity
A0R2B1	MSMEG_5049	Rv1248c	kgd	Multifunctional 2-oxoglutarate metabolism enzyme	2-hydroxy-3-oxoadipate synthase activity; 2-oxoglutarate decarboxylase activity; dihydrolipoyllysine-residue succinyltransferase activity; metal ion binding; oxoglutarate dehydrogenase (succinyl-transferring) activity; thiamine pyrophosphate binding; tricarboxylic acid cycle
A0R2X1	MSMEG_5263	Rv1080c	greA	Transcription elongation factor	DNA binding; regulation of DNA-templated transcription, elongation; transcription, DNA-templated
A0R2Y1	MSMEG_5273	Rv1074c	fadA3	Acetyl-CoA acetyltransferase	transferase activity, transferring acyl groups other than amino-acyl groups
A0R3B8	MSMEG_5415	Rv1023	eno	Enolase	cell surface; extracellular region; glycolytic process; magnesium ion binding; phosphopyruvate hydratase activity; phosphopyruvate hydratase complex
A0R3M3	MSMEG_5524	Rv0952	sucD	Succinyl-CoA ligase	ATP binding; ATP citrate synthase activity; cofactor binding; succinate-CoA ligase (ADP-forming) activity
A0R417	MSMEG_5672	Rv0896	gltA	Citrate synthase	cellular carbohydrate metabolic process; citrate (Si)-synthase activity; cytoplasm; tricarboxylic acid cycle
A0R574	MSMEG_6091		clpC1	ATP-dependent Clp protease ATP-binding subunit	ATP binding; protein metabolic process
A0R5E1	MSMEG_6159		cspA	Probable cold shock protein A	cytoplasm; DNA binding; regulation of transcription, DNA-templated; transcription, DNA-templated
A0R5H1	MSMEG_6189	Rv3676		Crp/Fnr familytranscriptional regulator	DNA binding; intracellular; sequence-specific DNA binding transcription factor activity; transcription, DNA-templated
A0R5M3	MSMEG_6242			Iron-containing alcohol dehydrogenase	1,3-propanediol dehydrogenase activity; alcohol dehydrogenase (NAD) activity; metal ion binding
A0R618	MSMEG_6393		fadD32	Acyl-CoA synthase	ligase activity
A0R729	MSMEG_6759		glpK	Glycerol kinase	ATP binding; glycerol-3-phosphate metabolic process; glycerol catabolic process; glycerol kinase activity
A0R730	MSMEG_6761			Glycerol-3-phosphate dehydrogenase	glycerol-3-phosphate dehydrogenase complex; glycerol-3-phosphate metabolic process; sn-glycerol-3-phosphate:ubiquinone-8 oxidoreductase activity
Q9AFI5	MSMEG_6896	Rv0054	ssb	Single-stranded DNA-binding protein (SSB)	DNA replication; single-stranded DNA binding
A0R7G6	MSMEG_6904	Rv0046c	ino1	Inositol-3-phosphate synthase	inositol-3-phosphate synthase activity; inositol biosynthetic process; phospholipid biosynthetic process

## Sheet: Table S3
Table S3: Identifying characteristics of high and low confidence proteins
Protein ID	MSMEG Annotation	Q-value	Score	Intensity	MS/MS Count	Unique peptides	Dimethyl (KR) site positions	Gly site positions	Methylol and glycine site positions	Oxidation (M) site positions
High Confidence Proteins
A0QNE0	MSMEG_0005	0	215.9	880210000	75	8
P48354	MSMEG_0006	0	323.31	1291200000	114	29
A0QNF5	MSMEG_0023	0	4.7787	67821000	13	3
A0QNI9	MSMEG_0059	0	4.6444	50602000	8	6	505	490;500;501	504
A0QNJ7	MSMEG_0067	0	92.784	148350000	16	8		2;11;12	5	1
A0QNM0	MSMEG_0092	0	20.328	75753000	8	5	53	52;62	59
A0QNN0	MSMEG_0102	0	31.42	207940000	30	12
A0QNY0	MSMEG_0203	0	1.4823	49311000	8	4
A0QNZ3	MSMEG_0216	0	17.949	192610000	25	8
A0QP06	MSMEG_0229	0	86.634	359700000	39	11
A0QP11	MSMEG_0234	0	25.3	96543000	23	11	15;330	2;6;13;322;324	326
A0QP15	MSMEG_0238	0	25.993	116550000	12	6
A0QP16	MSMEG_0239	0	5.6562	45374000	6	3
A0QP20	MSMEG_0243	0	84.409	300120000	19	3
A0QP32	MSMEG_0255	0	32.636	397120000	41	15
A0QPE7	MSMEG_0372	0	70.591	227090000	28	10
A0QPG3	MSMEG_0388	0	3.5945	32478000	4	2
A0QPH5	MSMEG_0400	0	170.22	709570000	106	44	1725;1732	484;486;1727;1730;1731
Q3L891	MSMEG_0402	0	102.44	826420000	117	42	796	792;794
Q3L887	MSMEG_0406	0	11.266	88737000	18	10	29;326;338;342	31;37;82;83;333;336;339	328
Q3L885	MSMEG_0408	0	55.059	281650000	39	29	921;1670;1673	904;908;1552;1553;1555;1672;3148;3153	915;918;3149
A0QPI4	MSMEG_0409	0	39.777	60491000	16	7	446	433	429
A0QPJ0	MSMEG_0415	0	51.642	318080000	21	5
A0QPN1	MSMEG_0456	0	3.646	108680000	13	7
A0QPN2	MSMEG_0457	0	6.4512	24277000	9	9	668	9;642;644;645;660		662
A0QPV4	MSMEG_0531	0	11.164	158550000	17	6	206;210	212;214	221
A0QQB0	MSMEG_0690	0	12.768	39683000	7	4
A0QQF9	MSMEG_0741	0	6.7184	52728000	16	8
A0QQH2	MSMEG_0754	0	4.4531	56132000	5	3		79	72
A0QQP0	MSMEG_0824	0	6.1624	54946000	9	4
A0QQP1	MSMEG_0825	0	13.466	137450000	25	6				17
A0QQP2	MSMEG_0826	0	37.491	320840000	42	15	452	461;462;520	450;527
A0QQS3	MSMEG_0859	0	2.282	21459000	3	4	51	37;58	46
A0QQS8	MSMEG_0863	0	6.323	44740000	7	5		204;206;214
A0QQW8	MSMEG_0903	0	54.872	147610000	26	12	216;220
Q3I5Q7	MSMEG_0919	0	67.784	109390000	6	6	193;194
A0QR13	MSMEG_0948	0	3.1597	120820000	10	4		174;175;176;177
A0QR19	MSMEG_0954	0	92.369	212260000	27	11	122;125	123
P0CH00	MSMEG_1019; MSMEG_2299	0	93.553	490530000	62	17	553		545;548
A0QR89	MSMEG_1028	0	62.03	387210000	45	15	377;380;384	15;17;26;29;191;193	22;25	1
P0CH37	MSMEG_1037; MSMEG_2317	0	51.888	456450000	28	5
A0QRA8	MSMEG_1049; MSMEG_2329	0	40.941	453320000	36	13
A0QRB8	MSMEG_1060	0	59.939	360760000	17	5		92;98;101
A0QRM0	MSMEG_1165	0	5.3552	47871000	8	3
A0QRU1	MSMEG_1238	0	5.8538	30061000	8	5
A0QRV8	MSMEG_1255	0	10.892	59311000	14	9		14;15;23;664	659
A0QS36	MSMEG_1334	0	7.3017	62620000	9	4
A0QS41	MSMEG_1341	0	10.344	269140000	12	4
A0QS42	MSMEG_1342	0	15.393	107810000	17	4
A0QS49	MSMEG_1350	0	44.057	382120000	39	8				209
A0QS81	MSMEG_1383	0	4.8585	20501000	3	2
A0QSB1	MSMEG_1416	0	62.789	203720000	27	9		195
A0QSL0	MSMEG_1516	0	11.408	50016000	16	10		285;288;294;295	280
A0QSN7	MSMEG_1543	0	5.1945	77375000	13	2
A0QSU3	MSMEG_1602	0	32.446	262860000	27	14	231	223	225
A0QSV0	MSMEG_1610	0	15.968	121450000	16	9	30	33	32
A0QSX4	MSMEG_1635	0	4.2351	91559000	11	7	15;18	2;6;12;14
A0QSZ6	MSMEG_1657	0	6.991	41127000	5	4
A0QT08	MSMEG_1670	0	11.083	41904000	13	7	138	139;153	141;149
A0QT17	MSMEG_1679	0	42.082	112340000	14	9	24	2;3;4;6;13;23
A0QT18	MSMEG_1680	0	23.88	142050000	18	5
A0QT19	MSMEG_1681	0	2.0243	54411000	6	4		8;10;12	11
A0QTE7	MSMEG_1813	0	47.096	471810000	44	13	436	425	426
A0QTF4	MSMEG_1821	0	31.59	115030000	19	6
A0QTK2	MSMEG_1874	0	8.7686	166620000	14	4
P71533	MSMEG_1881	0	32.488	249950000	41	26	407	244;650	406
A0QTP2	MSMEG_1914	0	66.679	141850000	27	8
A0QTQ8	MSMEG_1930	0	18.2	132750000	14	9	31	14	15;18
A0QTR5	MSMEG_1937	0	23.894	197060000	20	12	342	340;343
A0QU00	MSMEG_2026	0	8.8464	71254000	6	4
A0QU53	MSMEG_2080	0	142.82	257740000	36	9
A0QU61	MSMEG_2089	0	9.2481	87707000	7	6		3;9	6
A0QUE0	MSMEG_2174	0	206.4	1255400000	90	22
A0QUX1	MSMEG_2367	0	132.94	55454000	18	7	94;220;228;230	218	97;102
A0QUX6	MSMEG_2372	0	52.428	338030000	31	13
A0QUY6	MSMEG_2382	0	13.845	491410000	23	4
A0QUY9	MSMEG_2387	0	20.755	245210000	28	10
A0QUZ0	MSMEG_2388	0	29.416	128490000	18	7
A0QV32	MSMEG_2430	0	18.215	181140000	25	12
A0QV38	MSMEG_2436	0	6.7263	110860000	14	4
A0QVE0	MSMEG_2541	0	11.208	40811000	13	6	176	163;164	177
A0QVM4	MSMEG_2625	0	107.82	1092100000	74	16
A0QVU2	MSMEG_2695	0	14.43	181500000	20	9
Q59560	MSMEG_2723	0	46.119	174840000	28	12		10;207;210;211;215	18
A0QVZ3	MSMEG_2750	0	4.2412	37420000	6	3
A0QVZ5	MSMEG_2752	0	7.7493	55295000	9	7	278;285;299	285;290;304	276;296
A0QW02	MSMEG_2758	0	323.31	2840300000	117	22		10
A0QW25	MSMEG_2782	0	23.291	74517000	14	9
A0QW71	MSMEG_2839	0	205.41	1216800000	111	29
A0QWG8	MSMEG_2937	0	18.443	141250000	13	6	158;174	163	172
A0QWQ0	MSMEG_3020	0	4.6553	22961000	6	4	4;12;212	2;7;213		1;211
A0QWQ4	MSMEG_3025	0	12.317	44219000	9	8	591	577;581	587
A0QWR4	MSMEG_3035	0	38.394	218680000	14	3
A0QWR5	MSMEG_3036	0	29.479	231520000	17	5
A0QWS4	MSMEG_3046	0	3.3111	61266000	10	4
A0QWT1	MSMEG_3053	0	153.46	3414500000	58	4
A0QWT7	MSMEG_3059	0	5.2743	72747000	9	5
A0QWV0	MSMEG_3072	0	44.59	263920000	41	11
A0QWV9	MSMEG_3081	0	17.135	385860000	33	9	83;87		84
A0QWW4	MSMEG_3086	0	3.3416	56813000	6	5
A0QWY3	MSMEG_3106	0	17.22	60982000	5	4		292;294	16;17
A0QWZ9	MSMEG_3122	0	14.035	54026000	15	9	310	295;305;306;432	426;429
A0QX00	MSMEG_3123	0	37.623	67047000	8	7
A0QX01	MSMEG_3124	0	20.695	78652000	10	5
A0QX15	MSMEG_3138	0	2.2956	30595000	7	3
P71534	MSMEG_3150	0	10.15	103240000	13	5
A0QX55	MSMEG_3178	0	4.5151	72483000	10	12	257;268;739	251;259;729;740;849	730;851
A0QX95	MSMEG_3219	0	5.6763	33825000	4	3
A0QYB0	MSMEG_3595	0	6.8165	52900000	11	4
A0QYB1	MSMEG_3596	0	10.199	23466000	14	7
A0QYD4	MSMEG_3619	0	5.7116	63138000	14	7
A0QYD6	MSMEG_3621	0	178.22	1137100000	59	18	11;345;346;354	9;349;351;352	3;12	182
A0QYE7	MSMEG_3632	0	59.568	836260000	35	12
A0QYF7	MSMEG_3642	0	11.034	58581000	17	7
A0QYG0	MSMEG_3645	0	4.87	35436000	9	3
A0QYQ7	MSMEG_3746	0	17.912	259120000	25	13		10;12
A0QYR3	MSMEG_3754	0	70.168	174260000	14	4
A0QYS6	MSMEG_3770	0	107.13	741460000	53	14
A0QYU8	MSMEG_3793	0	8.0256	145140000	11	3
A0QYW4	MSMEG_3808	0	60.552	203820000	28	14	720	709	714
A0QYZ2	MSMEG_3839	0	145.19	145270000	31	17	111	97;99	106
A0QZ11	MSMEG_3858	0	190.41	833850000	38	8		15	16
A0QZ49	MSMEG_3897	0	19.639	77769000	18	7	45		50
A0QZ54	MSMEG_3902	0	19.818	192300000	20	10	55	52;56	51
A0QZX6	MSMEG_4185	0	12.361	93520000	17	12	232;247;916	235;239;245;1060;1068;1070;1082	237;910;912
A0QZY0	MSMEG_4189	0	6.9627	51868000	11	7	95;101;106;275;289	280
A0R006	MSMEG_4217	0	13.356	121050000	18	7	137;143	132
A0R012	MSMEG_4222	0	11.862	80187000	13	8
A0R029	MSMEG_4240	0	2.8072	72857000	8	6	350	305;351	314;349
A0R033	MSMEG_4244	0	14.675	235360000	28	10		145
A0R061	MSMEG_4272	0	78.676	194130000	19	4
A0R069	MSMEG_4281	0	65.732	536590000	48	14	418;437	125
A0R072	MSMEG_4283	0	52.817	480960000	44	10
A0R090	MSMEG_4301	0	13.83	182470000	22	11	9;14	3;12;16
A0R095	MSMEG_4306	0	13.782	104620000	25	5
A0R0A1	MSMEG_4313	0	16.123	242040000	23	6
A0R0B0	MSMEG_4323	0	21.808	160680000	26	10	7;375	390
A0R0B6	MSMEG_4329	0	86.116	239850000	24	11
A0R0C7	MSMEG_4340	0	14.036	92301000	10	4
A0R0Q9	MSMEG_4474	0	12.565	52873000	12	8	511	508	514
A0R0R9	MSMEG_4485	0	37.427	389230000	29	12	109		106
A0R0T8	MSMEG_4504	0	28.191	128000000	20	6
A0R0W1	MSMEG_4527	0	20.31	162490000	16	10	79;87;221;222;224		84
A0R152	MSMEG_4626	0	78.92	151740000	21	15	38	36;37;841;853
A0R171	MSMEG_4646	0	14.706	35532000	15	5
A0R196	MSMEG_4671	0	67.564	121070000	31	12	101	94;261	90
A0R197	MSMEG_4672	0	58.091	233950000	14	6	174	7;170;171;176;178	5	1
A0R199	MSMEG_4674	0	104.45	517300000	39	11
A0R1C3	MSMEG_4700	0	28.285	409000000	38	16	9	7	6;507
A0R1G3	MSMEG_4742	0	5.2582	20216000	4	3
A0R1H3	MSMEG_4753	0	6.6819	74977000	13	5
A0R1Y7	MSMEG_4920	0	39.929	176460000	28	8
A0R218	MSMEG_4954	0	323.31	3237400000	157	31	111;644	110;120;126;643;645;654		38;403
A0R221	MSMEG_4957	0	6.7808	314360000	23	7
A0R239	MSMEG_4976	0	8.7188	79198000	15	4
A0R242	MSMEG_4979	0	6.8214	52709000	8	4
A0R248	MSMEG_4985	0	12.823	37231000	12	5
A0R2A4	MSMEG_5042	0	35.011	313380000	49	21	564;573	569;571;573	574
A0R2D0	MSMEG_5068	0	2.9592	21033000	4	3
A0R2J0	MSMEG_5132	0	59.641	195550000	29	15	572	581
A0R2Q5	MSMEG_5197	0	4.3203	61319000	17	7	231	183;238
A0R2Q7	MSMEG_5199	0	7.9498	100050000	8	6	213;214	225
A0R2T0	MSMEG_5222	0	10.601	113410000	16	9
A0R2V6	MSMEG_5248	0	13.314	99316000	17	8	160	147;151;161	148
A0R2V7	MSMEG_5249	0	7.7114	52121000	8	5
A0R2W9	MSMEG_5261	0	7.9064	59848000	11	6		194;203
A0R2X8	MSMEG_5270	0	3.3561	36390000	7	4
A0R2Y5	MSMEG_5277	0	3.0479	31410000	5	4
A0R3B5	MSMEG_5412	0	129.45	597840000	29	6
A0R3C5	MSMEG_5423	0	90.863	408730000	66	30	396	383;389	384
A0R3D6	MSMEG_5435	0	20.659	175620000	20	12	40;41	31;250	30;257
A0R3D9	MSMEG_5438	0	61.094	63744000	12	4
A0R3L1	MSMEG_5512	0	12.294	61652000	12	6	133		129;134
A0R3L4	MSMEG_5515	0	34.416	257920000	30	11		429
A0R3Y5	MSMEG_5639	0	22.845	232860000	22	6
A0R409	MSMEG_5664	0	9.242	51879000	8	3
A0R425	MSMEG_5680	0	7.6545	118690000	11	4
A0R441	MSMEG_5696	0	163.19	775030000	31	5
A0R451	MSMEG_5706	0	45.933	149910000	37	19	275;276;462	137;143;266;274;461
A0R461	MSMEG_5715	0	32.109	218380000	26	10		235
A0R465	MSMEG_5720	0	36.168	356600000	55	20
A0R466	MSMEG_5721	0	10.825	109790000	16	7
A0R4B3	MSMEG_5773	0	8.7163	56195000	15	9		31;42;178;180	175
A0R4G4	MSMEG_5824	0	7.7772	38962000	9	7	14	3;6;425;435;713;717
A0R4H6	MSMEG_5837	0	5.1089	54085000	5	3		14
A0R4J1	MSMEG_5852	0	31.257	39017000	10	3
A0R4L1	MSMEG_5872	0	34.047	95826000	12	3
A0R4S6	MSMEG_5937	0	30.612	79478000	11	7	26;27	18
A0R4S7	MSMEG_5939	0	9.7451	231700000	7	4
A0R4T0	MSMEG_5943	0	4.568	62861000	9	5	109;116	106;111	108;114
A0R561	MSMEG_6077	0	109.31	496130000	27	11	38;118;126	28;121;125;130	34;116
A0R566	MSMEG_6082	0	39.86	122490000	19	7
A0R577	MSMEG_6094	0	11.843	47602000	18	8
A0R5D9	MSMEG_6157	0	224.7	670260000	87	32	25;27;864	862;869	674
A0R5M2	MSMEG_6241	0	24.83	144450000	17	6
A0R5N7	MSMEG_6256	0	10.601	82875000	11	6		36;39;43
A0R5N8	MSMEG_6257	0	19.898	205300000	25	10	316;321	308;311;313
A0R616	MSMEG_6391	0	23.1	328100000	39	14
A0R617	MSMEG_6392	0	323.31	1492300000	148	50	923;927	523;525	925
A0R628	MSMEG_6403	0	5.672	48572000	9	7	249		236
A0R635	MSMEG_6410	0	21.52	136380000	17	7
A0R656	MSMEG_6431	0	65.968	121740000	27	7
A0R683	MSMEG_6458	0	11.47	193700000	26	9
A0R684	MSMEG_6459	0	54.139	460230000	66	28	17	2;4;5;183;184;200;205	188;208
A0R696	MSMEG_6471	0	9.2006	56051000	12	5
A0R6D6	MSMEG_6511	0	8.2129	68110000	15	8		157;299;302;303
A0R6D7	MSMEG_6512	0	9.8206	330130000	17	6
A0R6Q9	MSMEG_6638	0	32.321	209760000	32	13	747;754	738;739;745
A0R7F7	MSMEG_6895	0	29.165	190240000	21	3
A0R7J0	MSMEG_6934	0	5.0851	71431000	6	3		2;5;11;14
A0R7J3	MSMEG_6938	0	16.505	140490000	22	9			139;140
A0R7J4	MSMEG_6939	0	1.7004	21524000	5	3
A0R7J6	MSMEG_6941	0	9.4798	109570000	12	6
A0R7K1	MSMEG_6947	0	1.7911	26369000	6	4		81;84
Low Confidence Proteins
A0QNF6	MSMEG_0024	0	285.12	552440000	57	8				72
A0QQC8	MSMEG_0709	0	250.38	2035200000	137	29	233;235			319
A0QQX6	MSMEG_0911	0	25.866	431560000	37	8
A0QQX8	MSMEG_0913	0	112.24	819130000	63	14	55		52
A0QS44	MSMEG_1345	0	321.34	4031300000	95	12				154
A0QS46	MSMEG_1347	0	104.57	851950000	62	12
A0QS63	MSMEG_1365	0	174.91	2153200000	55	8				16
P60281	MSMEG_1367	0	323.31	151880000000	1210	92	164	142;1006;1015;1031	234;426;766;1025;1026;1152	118;145;150;151;249;250; 346;395;431;570;577;584;621;652;715;895;917;1042
A0QS66	MSMEG_1368	0	323.31	201710000000	1648	122	480;827;840	852;857;1153;1235;1243;1245	175;223;304;479;482;484;825;848; 1015;1143;1151;1270;1272;1274;1289;1292;1293;1294;1300	1;92;143;155;256;310;312; 373;447;457;559;576;620;622;671;687;705;732;1011;1113;1209
A0QS96	MSMEG_1398	0	84.754	2513300000	46	4
A0QS97	MSMEG_1399	0	228.54	597890000	58	10	51		49
A0QS98	MSMEG_1401	0	323.31	23072000000	398	29			270	94;154;194;214;263;352; 354;371
A0QSD0	MSMEG_1435	0	42.779	2258600000	43	6
A0QSD1	MSMEG_1436	0	164.36	1903900000	80	12	169;174	167
A0QSD4	MSMEG_1439	0	323.31	3575900000	206	11
A0QSD5	MSMEG_1440	0	44.069	483550000	42	8				66
A0QSD6	MSMEG_1441	0	75.598	1400900000	62	6
A0QSD7	MSMEG_1442	0	317.92	5057400000	133	16	21;92;96	19;20;94;106	8
A0QSG1	MSMEG_1467	0	34.939	228420000	33	8
A0QSG6	MSMEG_1472	0	60.739	2415500000	61	12			4;11	1
A0QSG8	MSMEG_1474	0	10.553	274930000	23	4
A0QSL3	MSMEG_1519	0	29.862	152730000	11	2
A0QSL6	MSMEG_1522	0	16.407	487720000	34	3
A0QSL7	MSMEG_1523	0	196.77	2544000000	82	15	57;141		60;66;70;71;77;134;135
A0QSL8	MSMEG_1524	0	323.31	43414000000	393	36		44;45	5	1;123
A0QSL9	MSMEG_1525	0	54.114	274310000	20	4
A0QSZ1	MSMEG_1652	0	10.208	142860000	13	6		14;15
A0QSZ3	MSMEG_1654	0	91.772	1064000000	72	20		278;283	277;719;720	415
A0QTE1	MSMEG_1807	0	323.31	2516800000	137	25		10	4	374
A0QU54	MSMEG_2081	0	81.85	417000000	38	10		92;95;97	110
A0QUV6	MSMEG_2351	0	96.998	965030000	70	13
A0QUX8	MSMEG_2374	0	323.31	1639700000	124	20	266;275	251;253;263;281;318	261;277	128;248
A0QUY2	MSMEG_2378	0	20.27	229340000	26	10
Q9ZHC5	MSMEG_2389	0	323.31	13844000000	178	14	131	135		1
A0QVB8	MSMEG_2519	0	323.31	2216000000	126	13				100;120
A0QVQ5	MSMEG_2656	0	132.14	1032600000	67	24
A0QWS8	MSMEG_3050	0	251.96	2885300000	79	9				76
A0QWY0	MSMEG_3103	0	170.35	684820000	50	20
A0QX20	MSMEG_3143	0	47.016	495690000	59	23		787	797
A0QXA3	MSMEG_3227	0	256.9	965150000	77	19
A0QYW6	MSMEG_3811	0	136.95	447480000	38	8
A0QYY6	MSMEG_3833	0	323.31	2892700000	183	26				155;345
A0R0B4	MSMEG_4327	0	155.84	1021800000	89	13	292;293		289	129;295
A0R0B5	MSMEG_4328	0	241.25	393220000	38	8
A0R1H7	MSMEG_4757	0	323.31	4308700000	330	91	2255	1379;1382;2250;2254		1042;1337;2416
A0R1V9	MSMEG_4891	0	89.645	1327500000	63	12			141;142;145	110
A0R2B1	MSMEG_5049	0	294.18	599000000	72	22				116
A0R2X1	MSMEG_5263	0	323.31	6951400000	92	12		141;143;145;148	123;126;150
A0R2Y1	MSMEG_5273	0	270.26	1790900000	87	18				300
A0R3B8	MSMEG_5415	0	82.863	655330000	65	14
A0R3M3	MSMEG_5524	0	17.426	291910000	22	8		2;9;10
A0R417	MSMEG_5672	0	53.117	346380000	38	13
A0R574	MSMEG_6091	0	189.67	1339900000	89	30	694;696;745	752;754
A0R5E1	MSMEG_6159	0	252.57	702910000	42	4
A0R5H1	MSMEG_6189	0	69.699	806880000	43	9
A0R5M3	MSMEG_6242	0	323.31	2934500000	125	18	117	100;103;361;369;371	362;372	87;321
A0R618	MSMEG_6393	0	67.398	796450000	69	18
A0R729	MSMEG_6759	0	323.31	5380000000	316	28				18;215;324;399
A0R730	MSMEG_6761	0	107.49	1008800000	73	16	136		121;129
Q9AFI5	MSMEG_6896	0	66.753	406030000	28	7	91	90	85
A0R7G6	MSMEG_6904	0	26.184	568700000	52	13

## Sheet: Table S4
Table S4: Unique peptides of identified high and low confidence proteins
Proteins	MSMEG Annotations	Start position	End position	Unique (Groups)	Unique (Proteins)	Charges	PEP	Score	Sequence	N-term cleavage window	C-term cleavage window
A0QNE0	MSMEG_0005	142	152	yes	yes	2	2.4526e-05	134.3	DGYEWFQYYDR	RLEATVLRDGYEWFQY	EWFQYYDRSVPGKLKQ
A0QNE0	MSMEG_0005	109	134	yes	yes	3	1.4829e-14	141.36	FDGETYAVSGGLHGVGVSVVNALSTR	TQLHAGGKFDGETYAV	VVNALSTRLEATVLRD
A0QNE0	MSMEG_0005	83	108	yes	yes	3;4	4.9859e-06	88.856	GIPVEMHATGMPTIDVVMTQLHAGGK	VEVRDDGRGIPVEMHA	TQLHAGGKFDGETYAV
A0QNE0	MSMEG_0005	135	141	yes	yes	2	0.00014878	105.39	LEATVLR	VVNALSTRLEATVLRD	RLEATVLRDGYEWFQY
A0QNE0	MSMEG_0005	29	40	yes	yes	3	0.00031173	99.539	RPGMYIGSTGER	EGLEAVRKRPGMYIGS	YIGSTGERGLHHLIWE
A0QNE0	MSMEG_0005	269	281	yes	yes	2	0.00054719	101.43	TPIQQSIIDFDGK	VKHINRTKTPIQQSII	SIIDFDGKGPGHEVEI
A0QNE0	MSMEG_0005	250	262	yes	yes	3	5.2341e-05	120.87	VFHYPGGLVDYVK	GPSKVKHRVFHYPGGL	GGLVDYVKHINRTKTP
A0QNE0	MSMEG_0005	213	231	yes	yes	2;3	9.3856e-53	192.16	VTAEEVVDDVVKDTAEAPK	TIELTDERVTAEEVVD	KDTAEAPKTADEKAAE
A0QNE0;A0QRT3	MSMEG_0005	588	595	no	no	2	0.0032492	88.819	DGLLEAGR	FAYSDRERDGLLEAGR	DGLLEAGRAAGKKINV
A0QNE0;A0QRT3	MSMEG_0005	340	351	no	no	2	0.0014853	92.906	DKDPNLTGDDIR	AKDKKLLKDKDPNLTG	NLTGDDIREGLAAVIS
A0QNE0;A0QRT3	MSMEG_0005	472	482	no	no	2	0.0014937	87.184	DSMFQAILPLR	GGSAKSGRDSMFQAIL	FQAILPLRGKIINVEK
A0QNE0;A0QRT3	MSMEG_0005	352	361	no	no	2	0.0046766	75.566	EGLAAVISVK	NLTGDDIREGLAAVIS	LAAVISVKVAEPQFEG
A0QNE0;A0QRT3	MSMEG_0005	620	631	no	no	2	0.013041	80.17	ELWETTMDPSVR	GLGEMDAKELWETTMD	TTMDPSVRVLRQVTLD
A0QNE0;A0QRT3	MSMEG_0005	600	609	no	no	3	0.006026	67.214	KINVDDGIQR	EAGRAAGKKINVDDGI	NVDDGIQRYKGLGEMD
A0QNE0;A0QRT3	MSMEG_0005	194	202	no	no	2	0.0075653	66.299	LQEMAFLNK	NFETVARRLQEMAFLN	QEMAFLNKGLTIELTD
A0QNE0;A0QRT3	MSMEG_0005	499	521	no	no	3	3.2908e-126	218.72	NTEVQSIITALGTGIHDEFDISK	ARIDRVLKNTEVQSII	HDEFDISKLRYHKIVL
A0QNE0;A0QRT3	MSMEG_0005	193	202	no	no	3	0.0010669	86.189	RLQEMAFLNK	YNFETVARRLQEMAFL	QEMAFLNKGLTIELTD
A0QNE0;A0QRT3	MSMEG_0005	431	441	no	no	2	0.0028176	84.687	SATDIGGLPGK	ARELVRRKSATDIGGL	DIGGLPGKLADCRSTD
A0QNE0;A0QRT3	MSMEG_0005	453	468	no	no	2	0.0011543	96.096	SELYVVEGDSAGGSAK	CRSTDPSKSELYVVEG	DSAGGSAKSGRDSMFQ
A0QNE0;A0QRT3	MSMEG_0005	576	585	no	no	2	0.0022673	82.417	SEPEFAYSDR	LYKLKWQRSEPEFAYS	PEFAYSDRERDGLLEA
A0QNE0;A0QRT3	MSMEG_0005	447	468	no	no	3	0.007141	62.678	STDPSKSELYVVEGDSAGGSAK	PGKLADCRSTDPSKSE	DSAGGSAKSGRDSMFQ
A0QNE0;A0QRT3	MSMEG_0005	362	372	no	no	2	8.6491e-06	130.01	VAEPQFEGQTK	LAAVISVKVAEPQFEG	PQFEGQTKTKLGNTEV
A0QNF5	MSMEG_0023	32	49	yes	yes	2;3	0.00064599	106.87	GVLGIGADTAQATAAELR	VGPVDITRGVLGIGAD	QATAAELRRRYASGKL
A0QNF5	MSMEG_0023	118	136	yes	yes	3	0.001067	96.379	SRPQEPPTLAPSVEVAPKP	AFSIVRRRSRPQEPPT	SVEVAPKP________
A0QNF5	MSMEG_0023	21	31	yes	yes	2	0.00037799	99.752	YTAVGPVDITR	QRLTRGLKYTAVGPVD	VGPVDITRGVLGIGAD
A0QNF6	MSMEG_0024	44	66	yes	yes	3	1.2607e-170	233.46	DYSTENASGGTSGPFYDGAVFHR	VGLAQGTKDYSTENAS	YDGAVFHRVIDGFMIQ
A0QNF6	MSMEG_0024	134	147	yes	yes	2;3	1.1648e-06	141.59	HTIFGEVVDEESQK	KTPHLNRRHTIFGEVV	VVDEESQKVVDAIAST
A0QNF6	MSMEG_0024	21	30	yes	yes	2	0.019175	57.55	IALFGNHAPK	HTNRGDIKIALFGNHA	LFGNHAPKTVNNFVGL
A0QNF6	MSMEG_0024	133	147	yes	yes	3	0.00074092	94.922	RHTIFGEVVDEESQK	GKTPHLNRRHTIFGEV	VVDEESQKVVDAIAST
A0QNF6	MSMEG_0024	160	175	yes	yes	2	0.00072106	118.16	SDRPTEPVVIESITIA	IASTPTDRSDRPTEPV	VIESITIA________
A0QNF6	MSMEG_0024	31	43	yes	yes	2	1.747e-95	209.19	TVNNFVGLAQGTK	LFGNHAPKTVNNFVGL	VGLAQGTKDYSTENAS
A0QNF6	MSMEG_0024	67	83	yes	yes	2	9.0658e-14	155.1	VIDGFMIQGGDPTGTGR	YDGAVFHRVIDGFMIQ	GDPTGTGRGGPGYKFE
A0QNF6	MSMEG_0024	148	159	yes	yes	2	4.8947e-07	138.63	VVDAIASTPTDR	VVDEESQKVVDAIAST	IASTPTDRSDRPTEPV
A0QNI9;I7FVG3	MSMEG_0059	390	407	yes	no	2	0.00050504	101.08	ALGGVLFIDEAYTLVQER	KTSKTIDRALGGVLFI	AYTLVQERNGQTDPFG
A0QNI9;I7FVG3	MSMEG_0059	83	91	yes	no	2	0.0037389	81.972	IPIGGIYSR	SMNGVGARIPIGGIYS	PIGGIYSRDITYPINS
A0QNI9;I7FVG3	MSMEG_0059	487	505	yes	no	3	0.020868	42.78	LDDTAAKRVLEAATTLSQR	IATANDSRLDDTAAKR	AATTLSQRSLNGKPAL
A0QNI9;I7FVG3	MSMEG_0059	265	280	yes	no	2	0.0057269	74.726	SDPWDPSSVVADTSAR	TAEKIAARSDPWDPSS	VVADTSARDKLLVEAQ
A0QNI9;I7FVG3	MSMEG_0059	495	505	yes	no	2	0.0015896	92.247	VLEAATTLSQR	LDDTAAKRVLEAATTL	AATTLSQRSLNGKPAL
A0QNI9;I7FVG3	MSMEG_0059	242	252	yes	no	3	0.015487	51.762	VTAALRDPAYR	QANFPEPKVTAALRDP	ALRDPAYRLETTTAEK
A0QNJ7	MSMEG_0067	223	233	yes	yes	2	0.020257	59.265	DSYQIGVFGLK	NRIRRNARDSYQIGVF	QIGVFGLKGGVGKTAV
A0QNJ7	MSMEG_0067	437	455	yes	yes	3	2.3727e-81	201.9	HIAAGTEIQLDLLSDTFQR	VIVLPYDKHIAAGTEI	LLSDTFQRRITELAAA
A0QNJ7	MSMEG_0067	257	272	yes	yes	2	0.0043402	79.471	ILAIDADPDGGNLADR	MAKIRGDRILAIDADP	DGGNLADRAGRQSAAT
A0QNJ7	MSMEG_0067	199	216	yes	yes	3	0.00065139	102.89	INLGLSPDEIYELDLHNR	HWLYVMTRINLGLSPD	YELDLHNRIRRNARDS
A0QNJ7	MSMEG_0067	123	144	yes	yes	2	1.1452e-05	117.48	LAPGPAPSQLSDIDPEISGAWR	TLPPPAQRLAPGPAPS	PEISGAWRAGQAVPAP
A0QNJ7	MSMEG_0067	1	16	yes	yes	2	0.00059619	104.09	MSADYDRLFHSSEPGK	________________	FHSSEPGKPVDDATIT
A0QNJ7	MSMEG_0067	377	386	yes	yes	2	0.020799	62.466	QAAVTMDWLR	SASIDGARQAAVTMDW	AVTMDWLRQNGYQDLL
A0QNJ7	MSMEG_0067	40	70	yes	yes	3	1.3056e-08	96.707	VPAGEKPPADAPSGAMPVAPTQTQSAATPSR	KATAATPRVPAGEKPP	QSAATPSRTAEPQVPP
A0QNM0	MSMEG_0092	49	63	yes	yes	3	0.0019819	84.046	ADLTRPAINHYFGSK	TFQAIAIRADLTRPAI	INHYFGSKRVLYREVV
A0QNM0	MSMEG_0092	69	85	yes	yes	2	1.2716e-05	138.05	EVVEQTNATVIAAGVAR	GSKRVLYREVVEQTNA	VIAAGVARAREATSLL
A0QNM0	MSMEG_0092	144	155	yes	yes	2	0.0048732	80.69	FVAWAVNDAIER	DALLNSRKFVAWAVND	AVNDAIERGELTTDTD
A0QNM0	MSMEG_0092	143	155	yes	yes	3	0.009311	63.185	KFVAWAVNDAIER	QDALLNSRKFVAWAVN	AVNDAIERGELTTDTD
A0QNM0	MSMEG_0092	112	126	yes	yes	2	4.0215e-17	153.79	SSAAFLVTSVLESQR	MDAESADRSSAAFLVT	TSVLESQRHPDLVSEE
A0QP06	MSMEG_0229	430	449	yes	yes	2	1.3518e-05	135.36	AAMDALEDGTIQAGDVVVIR	ARVFDRERAAMDALED	AGDVVVIRYEGPKGGP
A0QP06	MSMEG_0229	383	409	yes	yes	4	0.0054062	58.272	AMNNPIHPTGGITILHGSLAPEGAVVK	DPDGKVLRAMNNPIHP	APEGAVVKSAGFDSDV
A0QP06	MSMEG_0229	477	485	yes	yes	2	1.483e-13	134.77	DVLLMTDGR	IKGAGLGKDVLLMTDG	VLLMTDGRFSGGTTGL
A0QP06	MSMEG_0229	299	311	yes	yes	2	7.6851e-11	151.16	EAEVELTLDDFTR	LHLLAIAREAEVELTL	LTLDDFTRVGSKVPHL
A0QP06	MSMEG_0229	461	470	yes	yes	2	0.0057292	72.096	EMLAITGAIK	PKGGPGMREMLAITGA	LAITGAIKGAGLGKDV
A0QP06	MSMEG_0229	109	123	yes	yes	2;3	4.0587e-50	188.09	EVIADSVETVVQAER	MHFSLVSREVIADSVE	ETVVQAERLDGTVLLA
A0QP06	MSMEG_0229	524	538	yes	yes	2	1.1533e-11	148.85	GTLDVLVDEEEFEAR	RIRLDVAKGTLDVLVD	DEEEFEARKAGFEPLP
A0QP06	MSMEG_0229	332	344	yes	yes	2	0.0028465	88.021	HVDEIGGVPVVMR	PFGRHVMKHVDEIGGV	GGVPVVMRALLDAGLL
A0QP06	MSMEG_0229	410	423	yes	yes	2	0.00015496	109.99	SAGFDSDVFEGTAR	APEGAVVKSAGFDSDV	DVFEGTARVFDRERAA
A0QP06	MSMEG_0229	250	259	yes	yes	2	0.0031638	81.017	SGEAVVDMLR	RRDEFARRSGEAVVDM	EAVVDMLRRGITARDI
A0QP06	MSMEG_0229	136	146	yes	yes	2	0.0017877	85.355	SIPGMLMAAAR	VLLAGCDKSIPGMLMA	GMLMAAARLDLASVFF
A0QP11	MSMEG_0234	536	547	yes	yes	2	1.7499e-06	130.56	ALIEQYEQFTPR	TEFGARTKALIEQYEQ	QYEQFTPRGLDPSHHV
A0QP11	MSMEG_0234	334	348	yes	yes	2	1.7526e-09	151.07	AVSVVENLMGDALGK	QIRDRWKRAVSVVENL	LMGDALGKLYVQRHFP
A0QP11	MSMEG_0234	227	235	yes	yes	2	0.00090255	95.358	DADLTYNLR	HWDVVKRRDADLTYNL	ADLTYNLRRFADLPAE
A0QP11	MSMEG_0234	620	631	yes	yes	3	0.0044472	85.924	LAVDPHSPPEFR	REAEAIRRLAVDPHSP	PHSPPEFRCNGVVRNI
A0QP11	MSMEG_0234	192	207	yes	yes	3	3.6732e-05	133.48	MFGLIYGGDHTDTAAR	GYPVHIAKMFGLIYGG	DHTDTAARIVALESKI
A0QP11	MSMEG_0234	1	15	yes	yes	2	0.019891	40.211	MTVQATRGTADATGK	________________	GTADATGKSGIDLTHV
A0QP11	MSMEG_0234	136	151	yes	yes	2	0.0021252	93.738	TGVGGGAGVYVDTDSK	AVLGGLQRTGVGGGAG	VYVDTDSKNSTRYLLH
A0QP11	MSMEG_0234	320	332	yes	yes	2	0.016604	53.947	TLSGTEQIRDRWK	EDFAFYGRTLSGTEQI	EQIRDRWKRAVSVVEN
A0QP11	MSMEG_0234	376	389	yes	yes	2	4.2884e-05	129.77	VSIDELDWMTPETR	ANLREAYRVSIDELDW	DWMTPETRAKALAKLD
A0QP11	MSMEG_0234	41	51	yes	yes	2	4.7102e-07	118.23	WLTEYEIPADR	LFGHVNGRWLTEYEIP	EYEIPADRATDGAFRL
A0QP11	MSMEG_0234	156	191	yes	yes	5	0.018764	32.665	YLLHMGQSGIGLPDESYFRDEQHAEILAGYPVHIAK	TDSKNSTRYLLHMGQS	GYPVHIAKMFGLIYGG
A0QP15	MSMEG_0238	29	38	yes	yes	2	0.011871	70.942	ASYFVWTYLK	GASANTSRASYFVWTY	YFVWTYLKSTGDYDIY
A0QP15	MSMEG_0238	112	124	yes	yes	2	0.00088999	93.228	DGEAAGLQVVQDR	LRHDEVVRDGEAAGLQ	GLQVVQDRCMKIEHAR
A0QP15	MSMEG_0238	133	150	yes	yes	3	4.1897e-21	165.24	FAGGLHLAGFNTGVIDSR	CMKIEHARFAGGLHLA	NTGVIDSRRPKKAY__
A0QP15	MSMEG_0238	39	53	yes	yes	2	0.0021114	87.99	STGDYDIYLVNPTIK	YFVWTYLKSTGDYDIY	YLVNPTIKEIEGTPVY
A0QP15	MSMEG_0238	16	28	yes	yes	2	0.00010684	111.79	SVAIVGASANTSR	QRILRETRSVAIVGAS	GASANTSRASYFVWTY
A0QP15	MSMEG_0238	97	105	yes	yes	2	0.00024938	101.72	TLWLQLGLR	ETIAVGAKTLWLQLGL	LWLQLGLRHDEVVRDG
A0QP16	MSMEG_0239	303	313	yes	yes	2	0.00086644	91.961	AVAEWLEADPR	AAHIANARAVAEWLEA	EWLEADPRVTYVRWAG
A0QP16	MSMEG_0239	210	227	yes	yes	3	0.00021786	103.87	FIGGHGTTLGGVAVDAGR	IVVHSATKFIGGHGTT	GVAVDAGRFDWGAGKF
A0QP16	MSMEG_0239	357	374	yes	yes	3	0.00018297	127.61	FINSVQLASHLANIGDVR	GGRAAGEKFINSVQLA	LANIGDVRTLVVHPAS
A0QP20;I7FVV1	MSMEG_0243	98	104	yes	no	2	0.00040267	101.6	QPLVDLK	KDELTAVRQPLVDLKN	RQPLVDLKNRCGTAPA
A0QP20;I7FVV1	MSMEG_0243	79	90	yes	no	2	0.00010164	121.29	VADYLAANPQVK	PREEVKPKVADYLAAN	LAANPQVKDELTAVRQ
A0QP20;I7FVV1	MSMEG_0243	79	97	yes	no	2;3	1.4914e-82	208.59	VADYLAANPQVKDELTAVR	PREEVKPKVADYLAAN	KDELTAVRQPLVDLKN
A0QP32	MSMEG_0255	290	301	yes	yes	2	0.001154	89.301	AETVGDDIAWMR	QPTIEGWRAETVGDDI	GDDIAWMRFGKDGRLY
A0QP32	MSMEG_0255	179	192	yes	yes	3	0.00034665	103.14	ALHSIGAPLEPGQK	GDDGFFVKALHSIGAP	APLEPGQKDVPWPCND
A0QP32	MSMEG_0255	93	109	yes	yes	2	0.0028172	93.342	EIDAGPTNNWMDPAEMR	RTFICTEREIDAGPTN	WMDPAEMRGIMTDLYR
A0QP32	MSMEG_0255	212	228	yes	yes	2	0.01228	64.588	EIWSFGSGYGGNALLGK	ITHFPETREIWSFGSG	GGNALLGKKCYSLRIA
A0QP32	MSMEG_0255	509	519	yes	yes	2	4.1369e-05	131.83	FLWPGFGENSR	FRRGDDGRFLWPGFGE	PGFGENSRVLKWAVER
A0QP32	MSMEG_0255	110	117	yes	yes	2	3.0656e-08	125.25	GIMTDLYR	WMDPAEMRGIMTDLYR	GIMTDLYRGSMRGRTL
A0QP32	MSMEG_0255	16	34	yes	yes	3	2.6375e-05	134.83	HQGLLAWVQEVAELTQPDR	GLDTAPTKHQGLLAWV	AELTQPDRVVFADGSD
A0QP32	MSMEG_0255	235	254	yes	yes	3	7.4085e-05	105.99	IASAMAHDEGWLAEHMLILK	GKKCYSLRIASAMAHD	AEHMLILKLISPENKA
A0QP32	MSMEG_0255	170	178	yes	yes	2	0.021617	51.528	LGDDGFFVK	MGRAALDKLGDDGFFV	GDDGFFVKALHSIGAP
A0QP32	MSMEG_0255	255	261	no	no		1	NaN	LISPENK	AEHMLILKLISPENKA	KLISPENKAYFIAAAF
A0QP32	MSMEG_0255	589	601	yes	yes	2;3	0.00044955	106.54	LPTGLKDEFDALK	WFEFVGEKLPTGLKDE	KDEFDALKHRLSEEG_
A0QP32	MSMEG_0255	536	572	yes	yes	3	6.936e-05	82.702	STPIGIVPTAADLDLEGLDVDPADVDEALAVKPEEWR	IEHKADGKSTPIGIVP	AVKPEEWRAELPLIEE
A0QP32	MSMEG_0255	335	348	yes	yes	2	0.00044527	103.14	TIAAGNTVFTNVAK	SSNPNAMKTIAAGNTV	TVFTNVAKTDDGDVWW
A0QP32	MSMEG_0255	276	289	yes	yes	2	2.4073e-09	147.1	TNLAMLQPTIEGWR	AFPSACGKTNLAMLQP	QPTIEGWRAETVGDDI
A0QP32	MSMEG_0255	35	47	yes	yes	2	0.001484	88.163	VVFADGSDEEYER	AELTQPDRVVFADGSD	GSDEEYERLCAHLVEA
A0QP32	MSMEG_0255	203	211	yes	yes	2;3	0.0014763	86.882	YITHFPETR	PWPCNDTKYITHFPET	ITHFPETREIWSFGSG
A0QPE7	MSMEG_0372	232	250	yes	yes	3	5.6478e-15	157.83	DGATVVAIDVDGAAEDLKR	TIAEVFARDGATVVAI	GAAEDLKRVADKVGGT
A0QPE7	MSMEG_0372	220	231	yes	yes	2	2.3561e-05	134.3	GIGATIAEVFAR	AVVTGAARGIGATIAE	TIAEVFARDGATVVAI
A0QPE7	MSMEG_0372	322	337	yes	yes	2	6.7938e-21	167.92	LTEGLVGNGTIGEGGR	VNLLAPQRLTEGLVGN	GTIGEGGRVIGLSSMA
A0QPE7	MSMEG_0372	182	191	yes	yes	2	0.014669	57.225	SAYVDGQVFR	MRFILSAKSAYVDGQV	YVDGQVFRVGAADSTP
A0QPE7	MSMEG_0372	58	74	yes	yes	2	0.00277	85.563	TALADDYNLVSNNIGGR	GRVAEPLRTALADDYN	VSNNIGGRWADSFGGV
A0QPE7	MSMEG_0372	285	296	yes	yes	2	0.020224	65.295	VDILVNNAGITR	VTEHHGGKVDILVNNA	VNNAGITRDKLLANMD
A0QPE7	MSMEG_0372	192	210	yes	yes	3	0.00019274	108.25	VGAADSTPPADWDKPLDGK	YVDGQVFRVGAADSTP	WDKPLDGKVAVVTGAA
A0QPE7	MSMEG_0372	338	351	yes	yes	2	0.00011674	112.44	VIGLSSMAGIAGNR	GTIGEGGRVIGLSSMA	MAGIAGNRGQTNYATT
A0QPE7	MSMEG_0372	115	135	yes	yes	3	5.7951e-23	161.99	VVVVGTTPAEAGSVHAQVVQR	RNLAPCARVVVVGTTP	VHAQVVQRALEGFTRS
A0QPE7	MSMEG_0372	33	51	yes	yes	3	2.5372e-12	151.63	YRPGDPPLAGSLLIGGSGR	PQPETLRRYRPGDPPL	LLIGGSGRVAEPLRTA
A0QPG3;Q2YHI1	MSMEG_0388	221	238	yes	no	3	0.00034293	115.58	HGISAEIVEIDGTGVLWR	AVTDYRAKHGISAEIV	DGTGVLWRKE______
A0QPG3;Q2YHI1	MSMEG_0388	122	137	yes	no	3	0.00046417	103.76	LHLAAPILAVSEQDVR	YKADKGDRLHLAAPIL	AVSEQDVRANFQRYGL
A0QPI4;Q2M5K5	MSMEG_0409	6	31	yes	no	3	4.0308e-09	99.13	ITVGPLDEWSLKPGTVTSWQPTAAAR	________________	WQPTAAAREVARQAPV
A0QPI4;Q2M5K5	MSMEG_0409	36	53	yes	no	3	0.00074941	86.016	QAPVSSVPVSYMQEQHLR	AAAREVARQAPVSSVP	YMQEQHLRNFCERTAA
A0QPI4;Q2M5K5	MSMEG_0409	458	471	yes	no	2	1.4749e-28	171.36	SVAGQVADSGNWGR	TRYMETMRSVAGQVAD	ADSGNWGRVA______
A0QPI4;Q2M5K5	MSMEG_0409	100	109	yes	no	2	0.016692	65.278	SWFEDAGDGK	LRRHDTFRSWFEDAGD	FEDAGDGKFIRHSIEN
A0QPI4;Q2M5K5	MSMEG_0409	219	230	yes	no	2	0.0014447	87.719	TADLTVDSPEVR	FCIRERERTADLTVDS	TVDSPEVRAWIEFAED
A0QPI4;Q2M5K5	MSMEG_0409	368	376	yes	no	2	3.574e-05	109.66	VLELAPSLR	MAKVPYYRVLELAPSL	LELAPSLRWPQPNFPV
A0QPI4;Q2M5K5	MSMEG_0409	429	446	yes	no	2;3	0.002664	77.505	YGEGTAMAIMHPDNSVAR	QLTIYIFRYGEGTAMA	HPDNSVARKSATRYME
A0QPJ0	MSMEG_0415	13	33	yes	yes	3	1.1774e-31	169.6	EAFGHFPSGVIAIAAEVDGTR	DLSPTSLREAFGHFPS	AAEVDGTRVGLAASTF
A0QPJ0	MSMEG_0415	95	103	yes	yes	2	2.0029e-05	112.11	FAGLETESR	LAAKTGDRFAGLETES	AGLETESRDSGAVFIH
A0QPJ0	MSMEG_0415	65	85	yes	yes	3;4	3.6815e-16	156.61	LKDLPSLGISVLGEAHDTAAR	NSSTTWPKLKDLPSLG	EAHDTAARTLAAKTGD
A0QPJ0	MSMEG_0415	2	12	yes	yes	2	9.3934e-05	112.64	SATDLSPTSLR	________________	DLSPTSLREAFGHFPS
A0QPJ0	MSMEG_0415	137	153	yes	yes	2;3	2.7357e-05	137.17	VSDIVVNDDVAPIVFHR	DHTIVVLRVSDIVVND	VAPIVFHRSSFRKLGA
A0QPN1	MSMEG_0456	560	572	yes	yes	2	0.0014439	95.273	DIPVAPDITGLVR	NGLPFKIRDIPVAPDI	PDITGLVRSGVLPEGY
A0QPN1	MSMEG_0456	669	680	yes	yes	2	0.01727	59.227	GEDALLAASISK	VAFHPFVKGEDALLAA	LLAASISKTGYVRGKR
A0QPN1	MSMEG_0456	657	668	yes	yes	3	0.021149	40.015	GGAGVAFHPFVK	ADIPVKGRGGAGVAFH	VAFHPFVKGEDALLAA
A0QPN1	MSMEG_0456	573	587	yes	yes	3	0.0038228	73.758	SGVLPEGYHLALVTR	PDITGLVRSGVLPEGY	YHLALVTRRGKILRVD
A0QPN1	MSMEG_0456	490	501	yes	yes	2	0.0086348	70.089	TVLDFDATPVSR	KGPEYDRRTVLDFDAT	FDATPVSRGDEDGSRE
A0QPN1	MSMEG_0456	108	117	yes	yes	2	0.009615	63.426	VIDGQGAFPR	AADFQRVKVIDGQGAF	DGQGAFPRIQGDIPAA
A0QPN1	MSMEG_0456	645	654	yes	yes	2	0.0082713	65.278	VTEVADIPVK	SIAEKSWKVTEVADIP	EVADIPVKGRGGAGVA
A0QPN2	MSMEG_0457	477	487	yes	yes	2	0.00044383	97.813	DATFQAAFPLK	LGTIKAARDATFQAAF	FQAAFPLKGKPPNVYG
A0QPN2	MSMEG_0457	73	84	yes	yes	2	0.018942	66.326	GLPVDTDPTTGK	VSVADDGRGLPVDTDP	DTDPTTGKNGIVKTLG
A0QPN2	MSMEG_0457	1	18	yes	yes	3	0.020063	55.546	MSYTAADITELDDVQHTR	________________	LDDVQHTRLRPAVNLG
A0QPN2	MSMEG_0457	659	668	yes	yes	2	0.010844	59.067	RTWMADVAAR	FGGPPEGRRTWMADVA	WMADVAARVDTSALDL
A0QPN2	MSMEG_0457	377	388	yes	yes	2	0.00049775	101.53	SLNLAMAPDVAR	AKTAVSSRSLNLAMAP	AMAPDVARSVTIWAAN
A0QPN2	MSMEG_0457	2	18	yes	yes	3	0.00063309	119.04	SYTAADITELDDVQHTR	________________	LDDVQHTRLRPAVNLG
A0QPN2	MSMEG_0457	138	145	yes	yes	2	0.013403	70.816	TFLQSFGR	VTVRRDGKTFLQSFGR	TFLQSFGRGYPGVFEG
A0QPN2	MSMEG_0457	306	318	yes	yes	2;3	0.010013	76.868	TPGGGSHLTAAIK	AAFCNTVRTPGGGSHL	SHLTAAIKGLSEALAE
A0QPN2	MSMEG_0457	637	645	yes	yes	2	0.01754	49.715	VRPDESEKK	PQRRTVIRVRPDESEK	RPDESEKKLHHTLFGG
A0QPV4	MSMEG_0531	396	403	yes	yes	2	0.00040288	101.33	ALTGLAIR	IQRLVISRALTGLAIR	ALTGLAIR________
A0QPV4	MSMEG_0531	185	203	yes	yes	3	0.00058841	92.096	GQATFIVPPGTHGLVQGQK	VYPELGSRGQATFIVP	HGLVQGQKFKKHGIRA
A0QPV4	MSMEG_0531	378	390	yes	yes	2	0.00010078	112.02	IFTIFEGTSEIQR	ERMHRDAKIFTIFEGT	EGTSEIQRLVISRALT
A0QPV4	MSMEG_0531	206	223	yes	yes	3	0.0067964	66.738	KHGIRASHTAEVVLDNVR	LVQGQKFKKHGIRASH	EVVLDNVRLPEDMILG
A0QPV4	MSMEG_0531	224	233	yes	yes	2	0.0087692	76.228	LPEDMILGGR	EVVLDNVRLPEDMILG	EDMILGGREKFEERIA
A0QPV4	MSMEG_0531	2	15	yes	yes	2	1.1787e-06	141.54	TFSLQLSDDVIEVR	________________	SDDVIEVRDWVHQFAA
A0QQB0	MSMEG_0690	337	359	yes	yes	3	6.3766e-06	100.47	APYILGEKPSPLESTPEGGLGEK	LRDHMFAKAPYILGEK	PEGGLGEKARGEKHEQ
A0QQB0	MSMEG_0690	651	661	yes	yes	2	0.00073082	93.839	ELVEASGVTLK	NKVYEAPRELVEASGV	EASGVTLKEMPRHADR
A0QQB0	MSMEG_0690	324	330	yes	yes	2	5.0085e-09	126.68	LVIMNLR	TGKPLSPKLVIMNLRD	KLVIMNLRDHMFAKAP
A0QQB0	MSMEG_0690	714	727	yes	yes	2	0.0028632	83.692	VMITDGVDDVAASR	ATGCPFCRVMITDGVD	VDDVAASRNVEKAEVL
A0QQC8	MSMEG_0709	557	567	yes	yes	2	0.00018185	108.7	ALEGTDISAIK	SAIADAKKALEGTDIS	GTDISAIKSAMEKLGV
A0QQC8	MSMEG_0709	192	207	yes	yes	2;3	0.0023663	89.669	ATSGDNHLGGDDWDDR	GDGVVEVRATSGDNHL	GGDDWDDRIVTWLVDK
A0QQC8	MSMEG_0709	4	34	yes	yes	3	4.7e-18	129.3	AVGIDLGTTNSVVAVLEGGDPVVVANSEGSR	________________	VANSEGSRTTPSVVAF
A0QQC8	MSMEG_0709	102	127	yes	yes	3	1.8089e-11	124.19	DAESYLGEDITDAVITVPAYFNDAQR	RVLMKLKRDAESYLGE	AYFNDAQRQATKEAGQ
A0QQC8	MSMEG_0709	299	318	yes	yes	2;3	3.5439e-37	172.6	DAGISVSDIDHVVLVGGSTR	QPFQQVIKDAGISVSD	VLVGGSTRMPAVTDLV
A0QQC8	MSMEG_0709	362	378	yes	yes	2	0.00022384	133.86	DVLLLDVTPLSLGIETK	GVLKGEVKDVLLLDVT	LSLGIETKGGVMTKLI
A0QQC8	MSMEG_0709	132	143	yes	yes	2	9.1626e-11	147.62	EAGQIAGLNVLR	DAQRQATKEAGQIAGL	IAGLNVLRIVNEPTAA
A0QQC8	MSMEG_0709	328	357	yes	yes	4	8.6393e-19	136.26	ELTGGKEPNKGVNPDEVVAVGAALQAGVLK	PAVTDLVKELTGGKEP	ALQAGVLKGEVKDVLL
A0QQC8	MSMEG_0709	334	357	yes	yes	3	1.0058e-07	125.35	EPNKGVNPDEVVAVGAALQAGVLK	VKELTGGKEPNKGVNP	ALQAGVLKGEVKDVLL
A0QQC8	MSMEG_0709	529	546	yes	yes	2;3	0.0003795	116.04	GAASDGGGSKVPEETLAK	EKFVAEQRGAASDGGG	VPEETLAKVDSAIADA
A0QQC8	MSMEG_0709	338	357	yes	yes	2;3	1.08e-05	134.33	GVNPDEVVAVGAALQAGVLK	TGGKEPNKGVNPDEVV	ALQAGVLKGEVKDVLL
A0QQC8	MSMEG_0709	72	84	yes	yes	2	0.021243	66.784	HVGTDWNIEIDDK	RTIRSVKRHVGTDWNI	WNIEIDDKKYTPQEIS
A0QQC8	MSMEG_0709	72	85	yes	yes	3	5.8381e-29	173.33	HVGTDWNIEIDDKK	RTIRSVKRHVGTDWNI	NIEIDDKKYTPQEISA
A0QQC8	MSMEG_0709	475	488	yes	yes	2;3	0.0021909	90.853	IQEGSGLSKEEIDR	TGKENTIKIQEGSGLS	LSKEEIDRMIKDAEAH
A0QQC8	MSMEG_0709	281	288	yes	yes	2	1.3262e-14	150.36	ITQDLLDR	LTRAEFQRITQDLLDR	ITQDLLDRTRQPFQQV
A0QQC8	MSMEG_0709	144	159	yes	yes	2	0.00058455	115.8	IVNEPTAAALAYGLDK	IAGLNVLRIVNEPTAA	ALAYGLDKGEKEQTIL
A0QQC8	MSMEG_0709	144	162	yes	yes	3	1.5399e-06	139.39	IVNEPTAAALAYGLDKGEK	IAGLNVLRIVNEPTAA	YGLDKGEKEQTILVFD
A0QQC8	MSMEG_0709	208	215	yes	yes	2	0.0013515	95.358	IVTWLVDK	GGDDWDDRIVTWLVDK	IVTWLVDKFKGSSGID
A0QQC8	MSMEG_0709	556	567	yes	yes	2;3	3.7777e-64	194.86	KALEGTDISAIK	DSAIADAKKALEGTDI	GTDISAIKSAMEKLGV
A0QQC8	MSMEG_0709	427	441	yes	yes	2	3.6468e-20	163.33	LLGSFELTGIPPAPR	REIASHNKLLGSFELT	TGIPPAPRGVPQIEVT
A0QQC8	MSMEG_0709	229	235	yes	yes	2	0.018677	43.066	MAMQRLR	GIDLTKDKMAMQRLRE	KMAMQRLREAAEKAKI
A0QQC8	MSMEG_0709	319	327	yes	yes	2	1.5504e-06	120.31	MPAVTDLVK	VLVGGSTRMPAVTDLV	PAVTDLVKELTGGKEP
A0QQC8	MSMEG_0709	45	55	yes	yes	2	0.00039659	98.898	NGEVLVGQPAK	PSVVAFARNGEVLVGQ	VLVGQPAKNQAVTNVD
A0QQC8	MSMEG_0709	511	522	yes	yes	2	3.4959e-05	132.56	NQAESLVYQTEK	RREEADVRNQAESLVY	SLVYQTEKFVAEQRGA
A0QQC8	MSMEG_0709	291	298	yes	yes	2	0.0036338	87.754	QPFQQVIK	QDLLDRTRQPFQQVIK	QPFQQVIKDAGISVSD
A0QQC8	MSMEG_0709	397	419	yes	yes	2;3	2.3946e-07	118.08	SETFTTADDNQPSVQIQVYQGER	NTTIPTKRSETFTTAD	IQVYQGEREIASHNKL
A0QQC8	MSMEG_0709	289	298	yes	yes	2;3	7.583e-06	125.74	TRQPFQQVIK	ITQDLLDRTRQPFQQV	QPFQQVIKDAGISVSD
A0QQC8	MSMEG_0709	35	44	yes	yes	2	0.00048908	96.665	TTPSVVAFAR	VANSEGSRTTPSVVAF	PSVVAFARNGEVLVGQ
A0QQC8	MSMEG_0709	86	94	yes	yes	2	2.0029e-05	112.11	YTPQEISAR	NIEIDDKKYTPQEISA	TPQEISARVLMKLKRD
A0QQF9	MSMEG_0741	212	226	yes	yes	3	0.010125	66.387	AHQHLEVYSGLPNYR	DDADQLRRAHQHLEVY	YSGLPNYRNSWLRQGF
A0QQF9	MSMEG_0741	250	262	yes	yes	2	0.0036998	86.262	AVVGMGSVDDAAK	GGSDRLARAVVGMGSV	GSVDDAAKAVTAHLDA
A0QQF9	MSMEG_0741	294	302	yes	yes	2	0.02094	62.582	ELAGAFGLK	SDPRPVLRELAGAFGL	LAGAFGLK________
A0QQF9	MSMEG_0741	100	114	yes	yes	3	0.00041968	101.45	FVLGLGVSHGPLVER	LTALYPGRFVLGLGVS	SHGPLVERGMGGVYQK
A0QQF9	MSMEG_0741	68	80	yes	yes	3	0.0026217	80.834	LVIGTGIANIHVR	AFLAATERLVIGTGIA	GIANIHVRLPSAAEAG
A0QQF9	MSMEG_0741	134	150	yes	yes	3	0.0004856	93.228	MAALPEQIEPGAGRPPR	TMRTYLERMAALPEQI	PGAGRPPRLLAALGPK
A0QQF9	MSMEG_0741	232	241	yes	yes	2	0.004071	77.288	QGFDESDLVR	NYRNSWLRQGFDESDL	FDESDLVRGGSDRLAR
A0QQF9	MSMEG_0741	91	99	yes	yes	2	0.017181	56.258	TLTALYPGR	SAAEAGARTLTALYPG	LTALYPGRFVLGLGVS
A0QQH2;I7FE87	MSMEG_0754	104	116	yes	no	2	8.0599e-05	119.25	AADDIGETDEYQR	RCVAALARAADDIGET	GETDEYQRCLDLLDDC
A0QQH2;I7FE87	MSMEG_0754	80	96	yes	no	3	0.00032944	125.47	GFGPVPFSHEPNQGFLR	QLRRNGWKGFGPVPFS	EPNQGFLRCVAALARA
A0QQH2;I7FE87	MSMEG_0754	69	79	yes	no	2	0.020765	44.614	GLDQLRRNGWK	YARTGYHRGLDQLRRN	QLRRNGWKGFGPVPFS
A0QQP0	MSMEG_0824	95	111	yes	yes	3	0.0027242	77.191	GLTDGPVLAGGHSYGGR	AEAIAFARGLTDGPVL	GGHSYGGRMTSMVAAE
A0QQP0	MSMEG_0824	73	94	yes	yes	3	9.2852e-05	84.371	GPPSGSAQADQEGVAEAIAFAR	PYRRRRPKGPPSGSAQ	AEAIAFARGLTDGPVL
A0QQP0	MSMEG_0824	28	40	yes	yes	3	8.7064e-05	110.08	GVVVLTHGAGGNR	HEPEADPRGVVVLTHG	THGAGGNRDGALLTRI
A0QQP0	MSMEG_0824	197	210	yes	yes	3	0.012231	56.514	THNVPALAVDAALR	ARHDLASKTHNVPALA	LAVDAALRMLDIV___
A0QQP1	MSMEG_0825	257	273	yes	yes	3;4	0.0034751	73.593	AAYPLGHGHGPVSALFR	GWVTECLRAAYPLGHG	GPVSALFRLHHGS___
A0QQP1	MSMEG_0825	156	169	yes	yes	2;3	0.00015112	127.3	LITGIEVVDEATQR	TPNLDEVRLITGIEVV	VVDEATQRDAAKALHA
A0QQP1	MSMEG_0825	3	15	yes	yes	2	0.00054984	101.39	LLPLTPPGQTPTR	________________	PPGQTPTRVMTIAGTD
A0QQP1	MSMEG_0825	138	155	yes	yes	2;3	4.8255e-06	140.89	NELFPIASLVTPNLDEVR	PSALDSVRNELFPIAS	TPNLDEVRLITGIEVV
A0QQP1	MSMEG_0825	192	213	yes	yes	2	0.0092457	73.672	TSAQSPDLLYNGTDFYEFGAER	LVKGGHLRTSAQSPDL	FYEFGAERIDTGHDHG
A0QQP1	MSMEG_0825	16	35	yes	yes	2	6.5066e-07	138.75	VMTIAGTDSGGGAGIQADLR	PPGQTPTRVMTIAGTD	AGIQADLRTFAMLGVH
A0QQS3	MSMEG_0859	36	56	yes	yes	3	0.018497	49.708	ASGAPVGTLYHRFGNRDGILK	AGVAAIAKASGAPVGT	GNRDGILKATWLRGIE
A0QQS3	MSMEG_0859	202	222	yes	yes	3	0.00099371	74.324	EIAAPSDVIFELIADPAQQPR	DKIVSASREIAAPSDV	ADPAQQPRWDGNENLL
A0QQS3	MSMEG_0859	48	61	yes	yes	3	0.020676	50.897	FGNRDGILKATWLR	PVGTLYHRFGNRDGIL	ILKATWLRGIERFQRR
A0QQS3	MSMEG_0859	268	285	yes	yes	4	0.0053814	64.537	IAWRPAVAGEQPLGHLWR	IEFEEGRRIAWRPAVA	QPLGHLWRWELQPAGE
A0QQS8	MSMEG_0863	197	220	yes	yes	3	0.0045622	72.058	LAAAGKPTISVAAHPGLSNTELMR	FAYELQRRLAAAGKPT	LSNTELMRHIPGTGLP
A0QQS8	MSMEG_0863	75	84	yes	yes	2	0.00010098	104.22	LDVGSLDSVR	KADLKLQKLDVGSLDS	VGSLDSVRTAADELKG
A0QQS8	MSMEG_0863	203	220	yes	yes	2	0.018913	53.395	PTISVAAHPGLSNTELMR	RRLAAAGKPTISVAAH	LSNTELMRHIPGTGLP
A0QQS8	MSMEG_0863	19	35	yes	yes	2	0.00013276	135.57	VAIVTGSNTGLGYETAR	DVPDQSGRVAIVTGSN	GLGYETARALAAKGAH
A0QQS8	MSMEG_0863	7	18	yes	yes	2	0.0040245	83.137	WTEADVPDQSGR	________________	DVPDQSGRVAIVTGSN
A0QQW8	MSMEG_0903	385	396	yes	yes	3	0.0065341	66.267	AHGLADPTGFVK	FPFTANGKAHGLADPT	ADPTGFVKLIADAKYG
A0QQW8	MSMEG_0903	290	298	yes	yes	2	0.0040551	81.95	AIGIDDYMR	GVELTDRKAIGIDDYM	IGIDDYMRTNVGHIYA
A0QQW8	MSMEG_0903	206	216	yes	yes	2	0.018974	59.265	ALPNEDAEVSK	TIVEFLPRALPNEDAE	NEDAEVSKEIEKQYKK
A0QQW8	MSMEG_0903	206	220	yes	yes	3	0.00013543	113.43	ALPNEDAEVSKEIEK	TIVEFLPRALPNEDAE	EVSKEIEKQYKKLGVK
A0QQW8	MSMEG_0903	206	223	yes	yes	2	0.021094	52.112	ALPNEDAEVSKEIEKQYK	TIVEFLPRALPNEDAE	KEIEKQYKKLGVKILT
A0QQW8	MSMEG_0903	115	132	yes	yes	2	0.016545	68.952	FTGPNSLEVALNDGGTEK	TEIHGYGKFTGPNSLE	LNDGGTEKVEFSNAII
A0QQW8	MSMEG_0903	115	147	yes	yes	3	6.3537e-05	88.986	FTGPNSLEVALNDGGTEKVEFSNAIIATGSSTR	TEIHGYGKFTGPNSLE	IATGSSTRLVPGTSLS
A0QQW8	MSMEG_0903	55	64	yes	yes	2	0.020179	52.167	NAEIAHMFNK	IPSKALLRNAEIAHMF	EIAHMFNKEAKTFGIS
A0QQW8	MSMEG_0903	2	21	yes	yes	3	7.6655e-42	178	THFDVVVLGAGPGGYVAAIR	________________	GGYVAAIRAAQLGLNT
A0QQW8	MSMEG_0903	299	313	yes	yes	2	0.0093311	79.514	TNVGHIYAIGDVTGK	IGIDDYMRTNVGHIYA	AIGDVTGKLQLAHVAE
A0QQW8	MSMEG_0903	133	147	yes	yes	2	0.00024262	108.66	VEFSNAIIATGSSTR	LNDGGTEKVEFSNAII	IATGSSTRLVPGTSLS
A0QQW8	MSMEG_0903	429	438	yes	yes	2	1.5255e-08	125.68	WDLTVNELAR	PELTLAQKWDLTVNEL	LTVNELARNVHTHPTL
A0QQX6	MSMEG_0911	87	122	yes	yes	3	1.7272e-06	94.495	AIYLSGWQVAGDANLSGHTYPDQSLYPANSVPQVVR	QQVRAGLKAIYLSGWQ	NSVPQVVRRINNALLR
A0QQX6	MSMEG_0911	29	50	yes	yes	3	1.5345e-11	147.28	DYTPEDVVALQGTVVEEHTLAR	PRWKGIKRDYTPEDVV	VEEHTLARRGAEVLWE
A0QQX6	MSMEG_0911	396	404	yes	yes	2	0.014992	58.592	EVGAGYFDR	YTATKHQREVGAGYFD	VGAGYFDRIATTVDPN
A0QQX6	MSMEG_0911	214	228	yes	yes	2	0.000114	127.32	LAADVADVPTVVIAR	IRTLTSARLAADVADV	VPTVVIARTDAEAATL
A0QQX6	MSMEG_0911	9	22	yes	yes	3;4	0.0025856	78.985	SPEQIQHDWDHNPR	MSTVGTPKSPEQIQHD	HDWDHNPRWKGIKRDY
A0QQX6	MSMEG_0911	229	244	yes	yes	2	0.0003651	125.39	TDAEAATLITSDVDER	VPTVVIARTDAEAATL	ITSDVDERDQPFITGE
A0QQX6	MSMEG_0911	229	253	yes	yes	3	3.8249e-08	103.9	TDAEAATLITSDVDERDQPFITGER	VPTVVIARTDAEAATL	QPFITGERTKEGFFRV
A0QQX6	MSMEG_0911	198	207	yes	yes	2;3	0.0012765	82.645	VLIPTQQHIR	KCGHLGGKVLIPTQQH	IPTQQHIRTLTSARLA
A0QQX8	MSMEG_0913	85	100	yes	yes	3	0.00084879	102.36	AVTKYDVNVIGITLSK	GWGGALERAVTKYDVN	VIGITLSKAQSDYARE
A0QQX8	MSMEG_0913	44	55	yes	yes	2	0.021422	51.252	EDMTLDESQNAK	YTCGYYEREDMTLDES	LDESQNAKFDLALGKL
A0QQX8	MSMEG_0913	197	216	yes	yes	2;3	0.00012119	109.77	FIGEEIFPGGQLPAVEDIEK	ISDLKFMKFIGEEIFP	PAVEDIEKLAADSGFK
A0QQX8	MSMEG_0913	279	290	yes	yes	2	8.2572e-05	117.86	GITNVGQFTLVK	GCADFFRRGITNVGQF	VGQFTLVK________
A0QQX8	MSMEG_0913	228	237	yes	yes	3	0.0056535	70.908	IHLLQPHYAR	DSGFKLERIHLLQPHY	LLQPHYARTLDMWAAN
A0QQX8	MSMEG_0913	136	146	yes	yes	2	5.7842e-11	150.04	IVSIGAFEAFK	EFNEPVDRIVSIGAFE	IGAFEAFKAERYPVFF
A0QQX8	MSMEG_0913	136	149	yes	yes	3	0.0017739	84.173	IVSIGAFEAFKAER	EFNEPVDRIVSIGAFE	FEAFKAERYPVFFERA
A0QQX8	MSMEG_0913	250	264	yes	yes	2;3	9.4449e-11	149.31	KDEAIAMQGQEVYDR	WAANLEAKKDEAIAMQ	QGQEVYDRYMKYLTGC
A0QQX8	MSMEG_0913	123	135	yes	yes	2	3.9613e-79	205.96	LQGWEEFNEPVDR	TNRSVEVRLQGWEEFN	EFNEPVDRIVSIGAFE
A0QQX8	MSMEG_0913	187	193	yes	yes	2	0.0019853	90.777	LTISDLK	FFRENGIKLTISDLKF	KLTISDLKFMKFIGEE
A0QQX8	MSMEG_0913	167	178	yes	yes	3	0.0055891	68.515	MLLHTILAHTQK	SILPDDGRMLLHTILA	TILAHTQKFFRENGIK
A0QQX8	MSMEG_0913	238	249	yes	yes	2	2.7584e-05	124.12	TLDMWAANLEAK	LLQPHYARTLDMWAAN	WAANLEAKKDEAIAMQ
A0QQX8	MSMEG_0913	89	100	yes	yes	2	0.019058	62.162	YDVNVIGITLSK	ALERAVTKYDVNVIGI	VIGITLSKAQSDYARE
A0QQX8	MSMEG_0913	150	156	yes	yes	2	1.412e-06	120.65	YPVFFER	FEAFKAERYPVFFERA	RYPVFFERAYSILPDD
A0QQX8;A0QS49	MSMEG_0913	56	62	no	no	2	0.001679	92.467	FDLALGK	LDESQNAKFDLALGKL	KFDLALGKLDLKPGMT
A0QR13	MSMEG_0948	163	177	yes	yes	3	0.01941	41.838	DAAIAKMVAGQKSSS	SSQIAAARDAAIAKMV	VAGQKSSS________
A0QR13	MSMEG_0948	91	102	yes	yes	3	0.016171	51.612	LIFHRPIVVGDK	RVLHRDQKLIFHRPIV	RPIVVGDKLWFDSYLD
A0QR13	MSMEG_0948	2	13	yes	yes	2;3	0.00020893	108.68	SIAANIIGTHYR	________________	NIIGTHYRYPDYFEVG
A0QR13	MSMEG_0948	14	22	yes	yes	2	0.0041334	80.688	YPDYFEVGR	NIIGTHYRYPDYFEVG	PDYFEVGREKVREFSA
A0QR19;I7G4G9	MSMEG_0954	116	125	yes	no	2	0.02114	49.189	ADKATDKSDK	APAKKNDKADKATDKS	KATDKSDKSDKADKAD
A0QR19;I7G4G9	MSMEG_0954	337	347	yes	no	2	0.00038821	99.283	ALYGWTVLVPR	KLNWWESRALYGWTVL	GWTVLVPRTKDQAGEM
A0QR19;I7G4G9	MSMEG_0954	413	421	yes	no	2	7.5409e-13	128.6	FNEFGLDAR	AVRAVWEKFNEFGLDA	NEFGLDARAFSGVKIA
A0QR19;I7G4G9	MSMEG_0954	232	260	yes	no	4	1.8764e-12	107.31	GDVDWAALAAAPGPLILHATASHLPDAAR	SHTVADVRGDVDWAAL	SHLPDAARTLIEHGLV
A0QR19;I7G4G9	MSMEG_0954	56	72	yes	no	2	9.6057e-05	136.26	ITFVGSGPGDPGLLTTR	SRKVKPGRITFVGSGP	DPGLLTTRAQAVLAHA
A0QR19;I7G4G9	MSMEG_0954	330	336	yes	no	2	5.0047e-06	117.16	LNWWESR	KTVANRAKLNWWESRA	KLNWWESRALYGWTVL
A0QR19;I7G4G9	MSMEG_0954	594	604	yes	no	3	0.015306	51.998	LRAEGALPPPR	ALAEHAARLRAEGALP	EGALPPPRKKSRRR__
A0QR19;I7G4G9	MSMEG_0954	359	378	yes	no	3	5.9728e-05	117.29	LVTHGALPIEVPTIAVEPPR	QAGEMSERLVTHGALP	TIAVEPPRSPAQMERA
A0QR19;I7G4G9	MSMEG_0954	539	550	yes	no	3	0.00025489	100.82	NLVGIAGKPHAR	FTSSSTVRNLVGIAGK	IAGKPHARTIVACIGP
A0QR19;I7G4G9	MSMEG_0954	286	297	yes	no	2	0.00025382	104.94	SVETTLVGLTDK	NGTTCQQRSVETTLVG	TLVGLTDKTVVEKPAG
A0QR19;I7G4G9	MSMEG_0954	571	593	yes	no	3	3.1084e-59	191.73	VDVQPETAAVGPLVEALAEHAAR	TAIEFGLRVDVQPETA	ALAEHAARLRAEGALP
A0QR89	MSMEG_1028	376	384	yes	yes	2	0.015647	57.59	DRMLKALYK	LIDNAAFRDRMLKALY	RMLKALYKKAQGPQHV
A0QR89	MSMEG_1028	253	264	yes	yes	3	4.2372e-05	115.92	EWELPPIEELKK	EFLRSLPREWELPPIE	PPIEELKKNKSVRAWR
A0QR89	MSMEG_1028	168	181	yes	yes	2	1.5168e-05	135.81	IDSEYNGYSAIAIR	SPIKRALKIDSEYNGY	GYSAIAIRSEMHANRP
A0QR89	MSMEG_1028	368	375	yes	yes	2	0.00038805	101.6	LIDNAAFR	KLAEAGVKLIDNAAFR	LIDNAAFRDRMLKALY
A0QR89	MSMEG_1028	59	70	yes	yes	2;3	0.015701	61.11	MGLADEVATYHR	RAVSYLQKMGLADEVA	DEVATYHRVNRVTVFS
A0QR89	MSMEG_1028	1	29	yes	yes	3	0.0066358	64.547	MTQRYDLVIAGGGPSGSAAAWQAAQTGAK	________________	QAAQTGAKVVVLDKAE
A0QR89	MSMEG_1028	189	199	yes	yes	2	0.013149	61.593	PDSDSLDIYLK	RSEMHANRPDSDSLDI	DSLDIYLKLVFQGDQL
A0QR89	MSMEG_1028	121	135	yes	yes	2	0.00019682	115.1	QGAEVAGPEFDANGR	ESAGAEVRQGAEVAGP	PEFDANGRVIGVVLKS
A0QR89	MSMEG_1028	182	199	yes	yes	3	0.00041322	111.7	SEMHANRPDSDSLDIYLK	GYSAIAIRSEMHANRP	DSLDIYLKLVFQGDQL
A0QR89	MSMEG_1028	102	110	yes	yes	2	4.4955e-12	148.94	THLDTVLLK	DHGHTVSRTHLDTVLL	HLDTVLLKHAESAGAE
A0QR89	MSMEG_1028	74	88	yes	yes	2	1.4942e-28	173.33	VTVFSPSEWELSFPR	ATYHRVNRVTVFSPSE	EWELSFPRRPGMPDHG
A0QR89	MSMEG_1028	30	40	yes	yes	3	4.7418e-07	113.44	VVVLDKAEFPR	QAAQTGAKVVVLDKAE	LDKAEFPRDKPCGDGL
A0QR89	MSMEG_1028	147	163	yes	yes	2	0.0034274	82.663	VYGDAVIAADGAYSPIK	VVLKSGEKVYGDAVIA	DGAYSPIKRALKIDSE
A0QR89	MSMEG_1028	147	164	yes	yes	2;3	0.0022301	84.581	VYGDAVIAADGAYSPIKR	VVLKSGEKVYGDAVIA	GAYSPIKRALKIDSEY
A0QR89	MSMEG_1028	5	29	yes	yes	2;3	8.2802e-09	131.27	YDLVIAGGGPSGSAAAWQAAQTGAK	________________	QAAQTGAKVVVLDKAE
A0QRA8	MSMEG_1049; MSMEG_2329	226	245	yes	yes	2;3	3.1249e-16	158.98	AAALEAVVDLHTFDPADLER	EELDESSRAAALEAVV	FDPADLERMATNAGAV
A0QRA8	MSMEG_1049; MSMEG_2329	192	206	yes	yes	2;3	0.00016007	105.99	ELSTLTWHATTNLTK	TVGNRYARELSTLTWH	HATTNLTKLPFLSGWR
A0QRA8	MSMEG_1049; MSMEG_2329	63	73	yes	yes	2	0.0066628	71.085	FDAIVPEDEQR	CIDYARGRFDAIVPED	IVPEDEQRKLPYDRAL
A0QRA8	MSMEG_1049; MSMEG_2329	176	188	yes	yes	2	0.0092976	84.892	FVFAGEPTTVGNR	RILKPGGRFVFAGEPT	EPTTVGNRYARELSTL
A0QRA8	MSMEG_1049; MSMEG_2329	61	73	yes	yes	3	0.01606	51.771	GRFDAIVPEDEQR	QRCIDYARGRFDAIVP	IVPEDEQRKLPYDRAL
A0QRA8	MSMEG_1049; MSMEG_2329	103	114	yes	yes	2	0.0023512	83.137	GSVTDLSPGMVK	IQSGVARRGSVTDLSP	DLSPGMVKVATRNGQS
A0QRA8	MSMEG_1049; MSMEG_2329	313	326	yes	yes	2	0.01047	75.911	GWFYNVMVTGVKPS	VWRKVVPKGWFYNVMV	MVTGVKPS________
A0QRA8	MSMEG_1049; MSMEG_2329	283	289	yes	yes	2	0.020982	60.294	LGWGWAK	EAAVPPGRLGWGWAKF	RLGWGWAKFAFNSWTT
A0QRA8	MSMEG_1049; MSMEG_2329	207	214	yes	yes	2	2.5536e-14	147.34	LPFLSGWR	HATTNLTKLPFLSGWR	LPFLSGWRRPQEELDE
A0QRA8	MSMEG_1049; MSMEG_2329	246	256	yes	yes	2	0.0022456	82.505	MATNAGAVEVR	FDPADLERMATNAGAV	NAGAVEVRTASEEFTA
A0QRA8	MSMEG_1049; MSMEG_2329	257	272	yes	yes	2	2.0736e-08	143.93	TASEEFTAAMLGWPVR	NAGAVEVRTASEEFTA	AMLGWPVRTFEAAVPP
A0QRA8	MSMEG_1049; MSMEG_2329	273	282	yes	yes	2	7.097e-05	104.42	TFEAAVPPGR	AMLGWPVRTFEAAVPP	EAAVPPGRLGWGWAKF
A0QRA8	MSMEG_1049; MSMEG_2329	47	54	yes	yes	2	0.0079305	65.465	WSISYDQR	EAETYDEKWSISYDQR	WSISYDQRCIDYARGR
A0QRB8	MSMEG_1060	87	103	yes	yes	2	0.01395	61.649	AESNGTSNGVSKRASNR	AEAKAASKAESNGTSN	VSKRASNRALKAAAAK
A0QRB8	MSMEG_1060	22	31	yes	yes	2	3.3665e-24	142	DVDTVEFSYR	DGVPIDEKDVDTVEFS	DTVEFSYRGEDYTLVL
A0QRB8	MSMEG_1060	32	42	yes	yes	2	1.7759e-16	157.97	GEDYTLVLTTK	DTVEFSYRGEDYTLVL	YTLVLTTKNGAQFNKD
A0QRB8	MSMEG_1060	4	21	yes	yes	2	0.0011372	102.89	IVTIDYIDDLDGVPIDEK	________________	DGVPIDEKDVDTVEFS
A0QRB8	MSMEG_1060	4	31	yes	yes	3	1.1874e-24	157.49	IVTIDYIDDLDGVPIDEKDVDTVEFSYR	________________	DTVEFSYRGEDYTLVL
A0QRM0	MSMEG_1165	79	90	yes	yes	2	0.00064243	96.745	AFDAEDPQPSGK	VRRDISMKAFDAEDPQ	EDPQPSGKTYKVTGTI
A0QRM0	MSMEG_1165	150	163	yes	yes	2	0.00084302	97.69	GADLDVALQFVNYR	QAVIALLKGADLDVAL	ALQFVNYR________
A0QRM0	MSMEG_1165	12	26	yes	yes	3	0.00012754	115.04	VDRQEVDNALNQAAK	SSFDVVSKVDRQEVDN	NALNQAAKELATRFDF
A0QRU1	MSMEG_1238	74	87	yes	yes	3	0.010194	65.565	ELVEALHSPEELLR	LSSPRRLRELVEALHS	HSPEELLRDRKVRQQL
A0QRU1	MSMEG_1238	458	473	yes	yes	2	0.0035649	86.548	GILANSITSGTASAER	LAAVLRARGILANSIT	SGTASAERSRIIAEFR
A0QRU1	MSMEG_1238	399	412	yes	yes	2	0.0005833	108.58	LANTLDIPDDILER	LSASEIQRLANTLDIP	IPDDILERLAVDDQRN
A0QRU1	MSMEG_1238	58	70	yes	yes	2	0.0030953	86.699	LLESLDPTLSSPR	LVGGPVVRLLESLDPT	DPTLSSPRRLRELVEA
A0QRU1	MSMEG_1238	293	310	yes	yes	3	0.00020897	125.45	VSLVIIDEAHQAIAQTYR	FLARMADRVSLVIIDE	QAIAQTYRLVLEVLCD
A0QRV8	MSMEG_1255	505	523	yes	yes	3	0.00041786	100.07	ALVAEGPNDLFIAEDSHQR	ATHWALLRALVAEGPN	IAEDSHQRIYGSPVVL
A0QRV8	MSMEG_1255	479	504	yes	yes	4	9.8225e-06	87.05	DGTYLADHVIIDEAQDLHATHWALLR	ALRVRAERDGTYLADH	ATHWALLRALVAEGPN
A0QRV8	MSMEG_1255	12	23	yes	yes	2	0.020423	43.501	GMSKLDGSIKNK	LVIASNSKGMSKLDGS	LDGSIKNKVYDFFEKL
A0QRV8	MSMEG_1255	328	347	yes	yes	3	0.013452	55.209	IADKPGDPGVYVGGIDALGR	KALDPGVRIADKPGDP	GGIDALGRDVLHRAGD
A0QRV8	MSMEG_1255	302	316	yes	yes	2	0.00078442	107.11	IVLTTFNATLAQGLK	ARNNPDARIVLTTFNA	ATLAQGLKTDLKALDP
A0QRV8	MSMEG_1255	151	160	yes	yes	2	0.0010669	92.239	LGIDPELAVK	TLADLTERLGIDPELA	IDPELAVKAMEAPDES
A0QRV8	MSMEG_1255	653	667	yes	yes	3	0.020901	45.213	NVPTPGQPLVMTMHR	VPARAVDKNVPTPGQP	PLVMTMHRAKGMEFSR
A0QRV8	MSMEG_1255	709	717	yes	yes	2	0.019237	54.066	SLLYVASSR	AEALLRERSLLYVASS	LLYVASSRARDALVVT
A0QRV8	MSMEG_1255	551	569	yes	yes	3	0.00012953	91.589	TTAQNLHFAVSVLSGAEYR	RRLTLNYRTTAQNLHF	VLSGAEYRDLEQGEES
A0QS36	MSMEG_1334	233	240	yes	yes	2	0.00013553	106.42	ASNLDQWR	KRSNYVYRASNLDQWR	ASNLDQWRMLMGG___
A0QS36	MSMEG_1334	97	105	yes	yes	2	0.0090344	66.962	GVAELLEHR	SMMGFTLKGVAELLEH	VAELLEHRSVPVHVNS
A0QS36	MSMEG_1334	201	226	yes	yes	4	0.00056195	72.271	LPGDPTVYPGHWYSAEPSAPLEEVKR	RSLQALAKLPGDPTVY	APLEEVKRSNYVYRAS
A0QS36	MSMEG_1334	106	127	yes	yes	4	2.8404e-05	97.49	SVPVHVNSHEADWVSQVTGIAR	VAELLEHRSVPVHVNS	SQVTGIARSELSAHEH
A0QS41	MSMEG_1341	87	107	yes	yes	2	4.0123e-05	123.83	FTAVVPVPNDGVGAEITFNGR	AVTEYNVRFTAVVPVP	AEITFNGRVKSVDAEE
A0QS41	MSMEG_1341	25	48	yes	yes	3	1.6178e-07	112.41	GDLVNYAGVSGDLNPIHWDDEIAK	ERVITLTRGDLVNYAG	HWDDEIAKQVGLDTAI
A0QS41	MSMEG_1341	117	129	yes	yes	2	0.00016743	120.59	LVTIAISATAGGK	KSVDAEEKLVTIAISA	ISATAGGKKIFGRAVA
A0QS41	MSMEG_1341	49	86	yes	yes	3	0.016331	32.713	QVGLDTAIAHGMLTMGLGGGYVTSWVGDPAAVTEYNVR	HWDDEIAKQVGLDTAI	AVTEYNVRFTAVVPVP
A0QS42	MSMEG_1342	116	124	yes	yes	2	4.0057e-05	109.66	FGADIVVTR	EIMSHEERFGADIVVT	GADIVVTRNICTNDDG
A0QS42	MSMEG_1342	91	115	yes	yes	5	5.3507e-08	113.59	FIYHKPLLAGDQLHAVMEIMSHEER	QIVQVDQKFIYHKPLL	EIMSHEERFGADIVVT
A0QS42	MSMEG_1342	155	164	yes	yes	2	7.097e-05	104.42	WDPETGQVIR	GDNSISVKWDPETGQV	PETGQVIRKAIGE___
A0QS42	MSMEG_1342	14	22	yes	yes	2	1.0422e-06	130.56	YPDPFLIGR	DIKGMVWKYPDPFLIG	PDPFLIGREQIRQYAK
A0QS44	MSMEG_1345	82	102	yes	yes	4	0.011151	56.017	ELRLKPGDWYVIHSYAGYENK	DPAVALKKELRLKPGD	SYAGYENKVKANLETR
A0QS44	MSMEG_1345	267	279	yes	yes	2;3	1.1776e-79	208.08	ETPVELTFNQVAK	VLVSIFGRETPVELTF	LTFNQVAKI_______
A0QS44	MSMEG_1345	191	199	yes	yes	2	0.0019333	89.698	FLLPQGAAK	LSLDDVVKFLLPQGAA	LLPQGAAKKPGKAAAA
A0QS44	MSMEG_1345	144	153	yes	yes	2;3	1.2758e-05	120.31	KVLPGYILVR	GQRKQVNRKVLPGYIL	LPGYILVRMELNDESW
A0QS44	MSMEG_1345	85	102	yes	yes	3;4	2.279e-29	171.15	LKPGDWYVIHSYAGYENK	VALKKELRLKPGDWYV	SYAGYENKVKANLETR
A0QS44	MSMEG_1345	154	165	yes	yes	2	5.9198e-96	211.37	MELNDESWGAVR	LPGYILVRMELNDESW	DESWGAVRNTPGVTGF
A0QS44	MSMEG_1345	166	179	yes	yes	2	9.0948e-05	115.12	NTPGVTGFVGATSR	DESWGAVRNTPGVTGF	GFVGATSRPSPLSLDD
A0QS44	MSMEG_1345	166	190	yes	yes	3	1.3521e-06	96.881	NTPGVTGFVGATSRPSPLSLDDVVK	DESWGAVRNTPGVTGF	LSLDDVVKFLLPQGAA
A0QS44	MSMEG_1345	180	190	yes	yes	2	6.1446e-54	192.44	PSPLSLDDVVK	GFVGATSRPSPLSLDD	LSLDDVVKFLLPQGAA
A0QS44	MSMEG_1345	145	153	yes	yes	2	2.0786e-17	157.58	VLPGYILVR	QRKQVNRKVLPGYILV	LPGYILVRMELNDESW
A0QS44	MSMEG_1345	259	266	yes	yes	2	1.0152e-44	181.49	VLVSIFGR	NAEQQKLKVLVSIFGR	VLVSIFGRETPVELTF
A0QS44	MSMEG_1345	111	134	yes	yes	2	3.9696e-05	86.791	VQNLDVGDYIFQVEVPTEEVTEIK	VKANLETRVQNLDVGD	TEEVTEIKNGQRKQVN
A0QS46	MSMEG_1347	84	103	yes	yes	2;3	1.9652e-84	207.38	AEQAQAAGADIVGSDDLIEK	AVFAVGEKAEQAQAAG	GSDDLIEKIQGGFLDF
A0QS46	MSMEG_1347	104	123	yes	yes	2	0.00012217	108.14	IQGGFLDFDAAIATPDQMAK	GSDDLIEKIQGGFLDF	ATPDQMAKVGRIARVL
A0QS46	MSMEG_1347	37	47	yes	yes	2;3	3.6145e-05	132.56	KQDATVEVAIR	LAKETSSKKQDATVEV	ATVEVAIRLGVDPRKA
A0QS46	MSMEG_1347	211	230	yes	yes	2;3	0.0048571	77.469	KVTVSTTTGPGIPVDPSVTR	SSKGRYLKKVTVSTTT	PVDPSVTRNFTEA___
A0QS46	MSMEG_1347	185	198	yes	yes	2	3.0279e-05	133.48	LAENYGAALDEVLR	KASFDETKLAENYGAA	AALDEVLRAKPSSSKG
A0QS46	MSMEG_1347	20	28	yes	yes	2	0.00023538	102.07	LYTPLEAAK	AEKVDRTKLYTPLEAA	YTPLEAAKLAKETSSK
A0QS46	MSMEG_1347	168	177	yes	yes	2;3	0.0083587	65.157	QANLHFIIGK	KINFRVDKQANLHFII	NLHFIIGKASFDETKL
A0QS46	MSMEG_1347	38	47	yes	yes	2	0.0011673	96.756	QDATVEVAIR	AKETSSKKQDATVEVA	ATVEVAIRLGVDPRKA
A0QS46	MSMEG_1347	142	151	yes	yes	2	0.018948	63.694	TGTVTPDVAK	RGLMPNPKTGTVTPDV	TVTPDVAKAVQDIKGG
A0QS46	MSMEG_1347	75	83	yes	yes	2	0.00031838	100.02	VAVFAVGEK	HGTGKTARVAVFAVGE	AVFAVGEKAEQAQAAG
A0QS46	MSMEG_1347	165	177	yes	yes	3	0.013436	61.532	VDKQANLHFIIGK	KGGKINFRVDKQANLH	NLHFIIGKASFDETKL
A0QS46	MSMEG_1347	212	230	yes	yes	2;3	6.8256e-10	150.91	VTVSTTTGPGIPVDPSVTR	SKGRYLKKVTVSTTTG	PVDPSVTRNFTEA___
A0QS49	MSMEG_1350	81	99	yes	yes	3	0.00084597	83.423	AAEKYDVNVIGLTLSGEQR	GWGACMARAAEKYDVN	LTLSGEQREYAIEKLS
A0QS49	MSMEG_1350	193	203	yes	yes	2	1.2128e-10	146.11	FIMTEIFPGGR	FEDARFARFIMTEIFP	TEIFPGGRLPSVVMEQ
A0QS49	MSMEG_1350	132	145	yes	yes	3	1.3328e-21	168.82	IVSIGAFEHFGFER	EFDEKVDRIVSIGAFE	FEHFGFERYPAFFDMA
A0QS49	MSMEG_1350	179	189	yes	yes	2;3	0.0016994	82.489	LGLHMTFEDAR	FDLREGQKLGLHMTFE	HMTFEDARFARFIMTE
A0QS49	MSMEG_1350	204	213	yes	yes	2	0.00013875	102.95	LPSVVMEQEK	TEIFPGGRLPSVVMEQ	SVVMEQEKAIEAGFKL
A0QS49	MSMEG_1350	119	128	yes	yes	2	3.2201e-08	121.9	LQGWEEFDEK	TDRKLEVRLQGWEEFD	GWEEFDEKVDRIVSIG
A0QS49	MSMEG_1350	119	131	yes	yes	3	1.2116e-05	131.79	LQGWEEFDEKVDR	TDRKLEVRLQGWEEFD	EFDEKVDRIVSIGAFE
A0QS49	MSMEG_1350	221	233	yes	yes	2;3	0.00010684	111.79	LTQLQEIGPHYVR	KAIEAGFKLTQLQEIG	EIGPHYVRTLKIWADA
A0QS63	MSMEG_1365	118	130	yes	yes	2;3	0.00040614	100.11	AKLEAAGASVTVK	KEAADDAKAKLEAAGA	AGASVTVK________
A0QS63	MSMEG_1365	2	14	yes	yes	2;3	3.8684e-39	178.22	AKLSTEELLDAFK	________________	EELLDAFKEMTLLELS
A0QS63	MSMEG_1365	95	102	yes	yes	2	0.016747	62.107	DLVDSAPK	GLGLKEAKDLVDSAPK	DLVDSAPKPLLEKVTK
A0QS63	MSMEG_1365	95	107	yes	yes	2;3	7.9648e-114	217.46	DLVDSAPKPLLEK	GLGLKEAKDLVDSAPK	APKPLLEKVTKEAADD
A0QS63	MSMEG_1365	83	91	yes	yes	2	0.0002423	101.9	EIVSGLGLK	IGVIKVVREIVSGLGL	IVSGLGLKEAKDLVDS
A0QS63	MSMEG_1365	15	26	yes	yes	2	1.0473e-15	155.48	EMTLLELSEFVK	EELLDAFKEMTLLELS	LELSEFVKQFEETFEV
A0QS63	MSMEG_1365	120	130	yes	yes	2	0.0060301	75.788	LEAAGASVTVK	AADDAKAKLEAAGASV	AGASVTVK________
A0QS63	MSMEG_1365	4	14	yes	yes	2	5.9438e-11	149.94	LSTEELLDAFK	________________	EELLDAFKEMTLLELS
A0QS66	MSMEG_1368	1281	1317	yes	yes	3;4	5.538e-05	76.329	AAAYTIPSYEDQYYSPDFGQATGAAVPLDDYGYSDYR	VQPTEEARAAAYTIPS	DYGYSDYR________
A0QS66	MSMEG_1368	787	803	yes	yes	2;3	0.0010063	110.12	ALEEFYPADNPIITIVK	DATEEVGKALEEFYPA	NPIITIVKSGATGNLT
A0QS66	MSMEG_1368	1045	1053	yes	yes	2	1.059e-69	180.87	APIADVAGR	EARVPRNKAPIADVAG	PIADVAGRVRLEESDK
A0QS66	MSMEG_1368	1145	1160	yes	yes	2;3;4	0.00019611	127.32	AQGVSIHDKHIEVIVR	KEVQEVYRAQGVSIHD	KHIEVIVRQMLRRVTI
A0QS66	MSMEG_1368	174	190	yes	yes	2;3	5.196e-117	218.36	AQKLEADLAELEAEGAK	RDADLEARAQKLEADL	ELEAEGAKSDVRRKVR
A0QS66	MSMEG_1368	212	228	yes	yes	4	0.0045444	70.41	AQRELDRLDEIWNTFTK	EMRQLRDRAQRELDRL	EIWNTFTKLAPKQLIV
A0QS66	MSMEG_1368	1214	1232	yes	yes	2;3	5.4409e-212	254.53	ASLATDSWLSAASFQETTR	PVLMGITKASLATDSW	ASFQETTRVLTDAAIN
A0QS66	MSMEG_1368	167	190	yes	yes	3;4	2.26e-46	182.67	DADLEARAQKLEADLAELEAEGAK	KKAVEDQRDADLEARA	ELEAEGAKSDVRRKVR
A0QS66	MSMEG_1368	717	725	yes	yes	2	2.2839e-08	137.95	DAGFYWATR	AQTVDKLKDAGFYWAT	AGFYWATRSGVTVSMA
A0QS66	MSMEG_1368	912	922	yes	yes	2;3	3.2251e-66	197.73	DAHVETSAFAR	GPDGTLIRDAHVETSA	VETSAFARTLATDAVD
A0QS66	MSMEG_1368	605	624	yes	yes	2;3	9.0293e-121	220.16	DAPEQGVYSSPAEAIMAMDR	GEYQAATKDAPEQGVY	EAIMAMDRGALSVRAK
A0QS66	MSMEG_1368	841	856	yes	yes	2;3	2.5701e-96	212.03	EGLTVLEYFINTHGAR	RPIKSSFREGLTVLEY	FINTHGARKGLADTAL
A0QS66	MSMEG_1368	215	228	yes	yes	2;3	6.8226e-96	214.65	ELDRLDEIWNTFTK	QLRDRAQRELDRLDEI	EIWNTFTKLAPKQLIV
A0QS66	MSMEG_1368	1138	1153	yes	yes	2	0.021269	41.014	EVQEVYRAQGVSIHDK	EVQIHLVKEVQEVYRA	QGVSIHDKHIEVIVRQ
A0QS66	MSMEG_1368	1130	1137	yes	yes	2	4.9959e-09	127.46	EVQIHLVK	VLRVQGPREVQIHLVK	EVQIHLVKEVQEVYRA
A0QS66	MSMEG_1368	1130	1144	yes	yes	4	6.7344e-05	122.1	EVQIHLVKEVQEVYR	VLRVQGPREVQIHLVK	KEVQEVYRAQGVSIHD
A0QS66	MSMEG_1368	335	345	yes	yes	2	5.0651e-66	195.83	FATSDLNDLYR	MVQLDGGRFATSDLND	SDLNDLYRRVINRNNR
A0QS66	MSMEG_1368	335	346	yes	yes	3	0.0025109	77.744	FATSDLNDLYRR	MVQLDGGRFATSDLND	DLNDLYRRVINRNNRL
A0QS66	MSMEG_1368	703	714	yes	yes	2	1.9411e-206	255.41	FPMIVVAQTVDK	IINDLAERFPMIVVAQ	VVAQTVDKLKDAGFYW
A0QS66	MSMEG_1368	703	716	yes	yes	2;3	4.4334e-79	204.48	FPMIVVAQTVDKLK	IINDLAERFPMIVVAQ	AQTVDKLKDAGFYWAT
A0QS66	MSMEG_1368	828	836	yes	yes	2	2.0369e-06	128.86	GEFIPRPIK	KGLVTNPKGEFIPRPI	EFIPRPIKSSFREGLT
A0QS66	MSMEG_1368	828	840	yes	yes	4	0.011745	57.567	GEFIPRPIKSSFR	KGLVTNPKGEFIPRPI	RPIKSSFREGLTVLEY
A0QS66	MSMEG_1368	940	960	yes	yes	2;3;4	5.4753e-142	225.5	GHDLGDPAIDALLAAGITTVK	NGNVIIERGHDLGDPA	AAGITTVKVRSVLTCT
A0QS66	MSMEG_1368	940	962	yes	yes	3;4	9.4824e-107	212.55	GHDLGDPAIDALLAAGITTVKVR	NGNVIIERGHDLGDPA	GITTVKVRSVLTCTSA
A0QS66	MSMEG_1368	895	903	yes	yes	2	4.8995e-12	148.52	GINVTLAER	EHDCETERGINVTLAE	INVTLAERGPDGTLIR
A0QS66	MSMEG_1368	895	911	yes	yes	3	0.0018305	95.755	GINVTLAERGPDGTLIR	EHDCETERGINVTLAE	GPDGTLIRDAHVETSA
A0QS66	MSMEG_1368	895	922	yes	yes	5	0.019349	37.369	GINVTLAERGPDGTLIRDAHVETSAFAR	EHDCETERGINVTLAE	VETSAFARTLATDAVD
A0QS66	MSMEG_1368	858	865	yes	yes	2	6.0188e-05	113.41	GLADTALR	INTHGARKGLADTALR	GLADTALRTADSGYLT
A0QS66	MSMEG_1368	821	827	yes	yes	2	0.0084555	73.975	GLVTNPK	TRTLAGMKGLVTNPKG	KGLVTNPKGEFIPRPI
A0QS66	MSMEG_1368	821	836	yes	yes	3	0.017851	73.802	GLVTNPKGEFIPRPIK	TRTLAGMKGLVTNPKG	EFIPRPIKSSFREGLT
A0QS66	MSMEG_1368	904	911	yes	yes	2	4.8407e-09	127.56	GPDGTLIR	INVTLAERGPDGTLIR	GPDGTLIRDAHVETSA
A0QS66	MSMEG_1368	904	922	yes	yes	3	0.0014867	77.137	GPDGTLIRDAHVETSAFAR	INVTLAERGPDGTLIR	VETSAFARTLATDAVD
A0QS66	MSMEG_1368	1154	1160	yes	yes	2	1.7161e-29	164.89	HIEVIVR	QGVSIHDKHIEVIVRQ	KHIEVIVRQMLRRVTI
A0QS66	MSMEG_1368	145	159	yes	yes	2;3	0	361.39	HNELSTLEAEMAVEK	TSVDDEMRHNELSTLE	EAEMAVEKKAVEDQRD
A0QS66	MSMEG_1368	145	160	yes	yes	2;3;4	2.161e-235	256.89	HNELSTLEAEMAVEKK	TSVDDEMRHNELSTLE	AEMAVEKKAVEDQRDA
A0QS66	MSMEG_1368	12	21	yes	yes	2	6.0596e-54	187.5	IGLATADDIR	VNFFDELRIGLATADD	LATADDIRNWSYGEVK
A0QS66	MSMEG_1368	12	29	yes	yes	2;3	1.222e-39	180.7	IGLATADDIRNWSYGEVK	VNFFDELRIGLATADD	NWSYGEVKKPETINYR
A0QS66	MSMEG_1368	695	702	yes	yes	2	2.5725e-14	147.29	IINDLAER	MHKKVQARIINDLAER	IINDLAERFPMIVVAQ
A0QS66	MSMEG_1368	695	714	yes	yes	2;3	6.9016e-84	205.92	IINDLAERFPMIVVAQTVDK	MHKKVQARIINDLAER	VVAQTVDKLKDAGFYW
A0QS66	MSMEG_1368	695	716	yes	yes	3;4	1.8468e-16	154.6	IINDLAERFPMIVVAQTVDKLK	MHKKVQARIINDLAER	AQTVDKLKDAGFYWAT
A0QS66	MSMEG_1368	128	144	yes	yes	2;3	9.9669e-14	154.46	IIYFAAYVITSVDDEMR	LAPKDLEKIIYFAAYV	TSVDDEMRHNELSTLE
A0QS66	MSMEG_1368	128	160	yes	yes	5	0.0002007	68.434	IIYFAAYVITSVDDEMRHNELSTLEAEMAVEKK	LAPKDLEKIIYFAAYV	AEMAVEKKAVEDQRDA
A0QS66	MSMEG_1368	557	572	yes	yes	2	1.8725e-79	206.49	ILMLSSNNILSPASGK	AEAQAEARILMLSSNN	ILSPASGKPLAMPRLD
A0QS66	MSMEG_1368	557	578	yes	yes	2;3;4	2.1212e-190	244.1	ILMLSSNNILSPASGKPLAMPR	AEAQAEARILMLSSNN	GKPLAMPRLDMVTGLY
A0QS66	MSMEG_1368	1065	1080	yes	yes	2	2.2206e-14	160.03	ITIVPDDGGEEVVYDK	EESDKFFKITIVPDDG	GEEVVYDKLSKRQRLR
A0QS66	MSMEG_1368	1065	1083	yes	yes	2;3	3.345e-14	154.48	ITIVPDDGGEEVVYDKLSK	EESDKFFKITIVPDDG	VVYDKLSKRQRLRVIT
A0QS66	MSMEG_1368	1065	1084	yes	yes	3;4	8.3847e-42	177.44	ITIVPDDGGEEVVYDKLSKR	EESDKFFKITIVPDDG	VYDKLSKRQRLRVITH
A0QS66	MSMEG_1368	776	786	yes	yes	2	5.3115e-05	130.1	IWQDATEEVGK	ERNESLVKIWQDATEE	DATEEVGKALEEFYPA
A0QS66	MSMEG_1368	776	803	yes	yes	3	0.010239	53.679	IWQDATEEVGKALEEFYPADNPIITIVK	ERNESLVKIWQDATEE	NPIITIVKSGATGNLT
A0QS66	MSMEG_1368	263	278	yes	yes	2;3	9.7719e-136	225.37	KLIENFDIDAEAESLR	AMGAESIKKLIENFDI	DAEAESLREVIRSGKG
A0QS66	MSMEG_1368	263	282	yes	yes	3;4	0.00012339	117.13	KLIENFDIDAEAESLREVIR	AMGAESIKKLIENFDI	ESLREVIRSGKGQKKL
A0QS66	MSMEG_1368	219	228	yes	yes	2	2.3591e-54	190.96	LDEIWNTFTK	RAQRELDRLDEIWNTF	EIWNTFTKLAPKQLIV
A0QS66	MSMEG_1368	2	11	yes	yes	2	9.6301e-06	130.01	LDVNFFDELR	________________	VNFFDELRIGLATADD
A0QS66	MSMEG_1368	177	190	yes	yes	2;3	6.3689e-115	223.03	LEADLAELEAEGAK	DLEARAQKLEADLAEL	ELEAEGAKSDVRRKVR
A0QS66	MSMEG_1368	177	194	yes	yes	3	0.00041634	108.18	LEADLAELEAEGAKSDVR	DLEARAQKLEADLAEL	EGAKSDVRRKVRDSGE
A0QS66	MSMEG_1368	1056	1064	yes	yes	2;3	5.7359e-17	155.58	LEESDKFFK	ADVAGRVRLEESDKFF	EESDKFFKITIVPDDG
A0QS66	MSMEG_1368	507	520	yes	yes	2;3	2.7382e-114	217.2	LGIQAFEPQLVEGK	NRAPTLHRLGIQAFEP	EPQLVEGKAIQLHPLV
A0QS66	MSMEG_1368	114	123	yes	yes	2	1.3053e-05	122.96	LGYLLDLAPK	YFKGVPSRLGYLLDLA	YLLDLAPKDLEKIIYF
A0QS66	MSMEG_1368	114	127	yes	yes	2;3	2.5493e-05	132.06	LGYLLDLAPKDLEK	YFKGVPSRLGYLLDLA	LAPKDLEKIIYFAAYV
A0QS66	MSMEG_1368	357	371	yes	yes	2;3	9.4918e-39	183.28	LIDLGAPEIIVNNEK	NRNNRLKRLIDLGAPE	EIIVNNEKRMLQESVD
A0QS66	MSMEG_1368	357	372	yes	yes	2;3	1.3598e-21	168.93	LIDLGAPEIIVNNEKR	NRNNRLKRLIDLGAPE	IIVNNEKRMLQESVDA
A0QS66	MSMEG_1368	264	278	yes	yes	2;3	1.7069e-135	226.39	LIENFDIDAEAESLR	MGAESIKKLIENFDID	DAEAESLREVIRSGKG
A0QS66	MSMEG_1368	264	282	yes	yes	2;3	8.2056e-30	169.92	LIENFDIDAEAESLREVIR	MGAESIKKLIENFDID	ESLREVIRSGKGQKKL
A0QS66	MSMEG_1368	1258	1267	yes	yes	2	1.3349e-05	121.6	LIPAGTGISR	KENVIIGKLIPAGTGI	PAGTGISRYRNIQVQP
A0QS66	MSMEG_1368	715	725	yes	yes	2;3	9.8454e-08	128.57	LKDAGFYWATR	VVAQTVDKLKDAGFYW	AGFYWATRSGVTVSMA
A0QS66	MSMEG_1368	296	325	yes	yes	3	0.0057517	56.68	LKVVAAFQQSGNSPMGMVLDAVPVIPPELR	KKLRALKRLKVVAAFQ	PVIPPELRPMVQLDGG
A0QS66	MSMEG_1368	296	334	yes	yes	3;4	9.8443e-34	129.57	LKVVAAFQQSGNSPMGMVLDAVPVIPPELRPMVQLDGGR	KKLRALKRLKVVAAFQ	MVQLDGGRFATSDLND
A0QS66	MSMEG_1368	446	453	yes	yes	2	0.0012488	95.741	LMALELFK	LHQCGLPKLMALELFK	LMALELFKPFVMKRLV
A0QS66	MSMEG_1368	446	458	yes	yes	2;3	1.7205e-29	171.67	LMALELFKPFVMK	LHQCGLPKLMALELFK	LFKPFVMKRLVDLNHA
A0QS66	MSMEG_1368	446	459	yes	yes	3;4	2.3056e-05	132.03	LMALELFKPFVMKR	LHQCGLPKLMALELFK	FKPFVMKRLVDLNHAQ
A0QS66	MSMEG_1368	1246	1257	yes	yes	2	0.0020265	89.44	LNGLKENVIIGK	AINCRSDKLNGLKENV	KENVIIGKLIPAGTGI
A0QS66	MSMEG_1368	1087	1124	yes	yes	5;6	1.2654e-07	96.461	LRVITHEDGTEGVLSDGDHVEVGDQLMEGAADPHEVLR	DKLSKRQRLRVITHED	ADPHEVLRVQGPREVQ
A0QS66	MSMEG_1368	637	656	yes	yes	3	0.0053181	65.765	LTELRPPTDLEAQLFENGWK	VRAKIKVRLTELRPPT	QLFENGWKPGDAWTAE
A0QS66	MSMEG_1368	637	669	yes	yes	3;4	1.6e-31	153.64	LTELRPPTDLEAQLFENGWKPGDAWTAETTLGR	VRAKIKVRLTELRPPT	TAETTLGRVMFNELLP
A0QS66	MSMEG_1368	987	1012	yes	yes	2;3;4	1.9355e-133	220.47	LVDIGEAVGIVAAQSIGEPGTQLTMR	GRSMATGKLVDIGEAV	PGTQLTMRTFHQGGVT
A0QS66	MSMEG_1368	460	470	yes	yes	2;3	1.2515e-80	201.09	LVDLNHAQNIK	FKPFVMKRLVDLNHAQ	LNHAQNIKSAKRMVER
A0QS66	MSMEG_1368	460	473	yes	yes	4	0.009553	58.116	LVDLNHAQNIKSAK	FKPFVMKRLVDLNHAQ	AQNIKSAKRMVERQRP
A0QS66	MSMEG_1368	876	886	yes	yes	2;3	1.3919e-115	220.5	LVDVSQDVIVR	DSGYLTRRLVDVSQDV	VSQDVIVREHDCETER
A0QS66	MSMEG_1368	92	108	yes	yes	2;3;4	1.6811e-117	222.45	MGHIELAAPVTHIWYFK	RAKVRRERMGHIELAA	VTHIWYFKGVPSRLGY
A0QS66	MSMEG_1368	1	11	yes	yes	2	8.0229e-43	184.44	MLDVNFFDELR	________________	VNFFDELRIGLATADD
A0QS66	MSMEG_1368	373	386	yes	yes	2;3	2.7382e-114	217.2	MLQESVDALFDNGR	IIVNNEKRMLQESVDA	DALFDNGRRGRPVTGP
A0QS66	MSMEG_1368	373	387	yes	yes	2;3	1.1509e-28	174.24	MLQESVDALFDNGRR	IIVNNEKRMLQESVDA	ALFDNGRRGRPVTGPG
A0QS66	MSMEG_1368	770	786	yes	yes	2;3	0.00040436	122.14	NESLVKIWQDATEEVGK	GALNHTERNESLVKIW	DATEEVGKALEEFYPA
A0QS66	MSMEG_1368	1270	1280	yes	yes	2;3	6.3656e-66	194.48	NIQVQPTEEAR	GTGISRYRNIQVQPTE	VQPTEEARAAAYTIPS
A0QS66	MSMEG_1368	1043	1053	yes	yes	2	0.0021224	87.713	NKAPIADVAGR	LFEARVPRNKAPIADV	PIADVAGRVRLEESDK
A0QS66	MSMEG_1368	22	29	yes	yes	2	0.0045708	85.161	NWSYGEVK	LATADDIRNWSYGEVK	NWSYGEVKKPETINYR
A0QS66	MSMEG_1368	22	37	yes	yes	3;4	0.00035398	128.71	NWSYGEVKKPETINYR	LATADDIRNWSYGEVK	KPETINYRTLKPEKDG
A0QS66	MSMEG_1368	657	669	yes	yes	2	0.00017897	86.738	PGDAWTAETTLGR	QLFENGWKPGDAWTAE	TAETTLGRVMFNELLP
A0QS66	MSMEG_1368	326	334	yes	yes	2	5.0252e-20	158.87	PMVQLDGGR	PVIPPELRPMVQLDGG	MVQLDGGRFATSDLND
A0QS66	MSMEG_1368	1206	1213	yes	yes	2	3.2695e-09	128.61	PVLMGITK	GGEPAAGRPVLMGITK	PVLMGITKASLATDSW
A0QS66	MSMEG_1368	742	757	yes	yes	4	0.00434	69.331	QEILERHEAEADAIER	DVLVPPQKQEILERHE	AEADAIERKYQRGALN
A0QS66	MSMEG_1368	233	242	yes	yes	2	8.0985e-54	185.6	QLIVDEVLYR	TFTKLAPKQLIVDEVL	IVDEVLYRELQDRYGE
A0QS66	MSMEG_1368	479	500	yes	yes	3;4	4.3968e-85	203.75	QRPQVWDVLEEVIAEHPVLLNR	SAKRMVERQRPQVWDV	EHPVLLNRAPTLHRLG
A0QS66	MSMEG_1368	356	372	yes	yes	3;4	2.4001e-160	235.79	RLIDLGAPEIIVNNEKR	INRNNRLKRLIDLGAP	IIVNNEKRMLQESVDA
A0QS66	MSMEG_1368	459	470	yes	yes	2;3	8.9642e-40	182.35	RLVDLNHAQNIK	LFKPFVMKRLVDLNHA	LNHAQNIKSAKRMVER
A0QS66	MSMEG_1368	875	886	yes	yes	2;3	5.7864e-234	263.89	RLVDVSQDVIVR	ADSGYLTRRLVDVSQD	VSQDVIVREHDCETER
A0QS66	MSMEG_1368	1165	1184	yes	yes	2;3	8.1195e-06	135.31	RVTIIDSGSTEFLPGSLTER	VIVRQMLRRVTIIDSG	LPGSLTERAEFEAENR
A0QS66	MSMEG_1368	1193	1213	yes	yes	3;4	9.2208e-16	154.75	RVVAEGGEPAAGRPVLMGITK	AEFEAENRRVVAEGGE	PVLMGITKASLATDSW
A0QS66	MSMEG_1368	1243	1257	yes	yes	2;3;4	3.0369e-157	237.05	SDKLNGLKENVIIGK	TDAAINCRSDKLNGLK	KENVIIGKLIPAGTGI
A0QS66	MSMEG_1368	726	741	yes	yes	2;3	1.4341e-28	171.11	SGVTVSMADVLVPPQK	AGFYWATRSGVTVSMA	DVLVPPQKQEILERHE
A0QS66	MSMEG_1368	726	747	yes	yes	2;3	1.6078e-32	172.55	SGVTVSMADVLVPPQKQEILER	AGFYWATRSGVTVSMA	QKQEILERHEAEADAI
A0QS66	MSMEG_1368	726	757	yes	yes	4	0.017536	43.414	SGVTVSMADVLVPPQKQEILERHEAEADAIER	AGFYWATRSGVTVSMA	AEADAIERKYQRGALN
A0QS66	MSMEG_1368	401	407	yes	yes	2	5.6415e-06	116.54	SLSDLLK	GPGNRPLKSLSDLLKG	KSLSDLLKGKQGRFRQ
A0QS66	MSMEG_1368	837	857	yes	yes	3	0.021631	42.395	SSFREGLTVLEYFINTHGARK	EFIPRPIKSSFREGLT	INTHGARKGLADTALR
A0QS66	MSMEG_1368	428	437	yes	yes	2	0.001194	91.265	SVIVVGPQLK	KRVDYSGRSVIVVGPQ	IVVGPQLKLHQCGLPK
A0QS66	MSMEG_1368	679	689	yes	yes	2;3	6.6942e-42	178.46	SYPFVNEQMHK	MFNELLPKSYPFVNEQ	FVNEQMHKKVQARIIN
A0QS66	MSMEG_1368	679	690	yes	yes	3	3.9364e-05	115	SYPFVNEQMHKK	MFNELLPKSYPFVNEQ	VNEQMHKKVQARIIND
A0QS66	MSMEG_1368	1013	1031	yes	yes	2;3;4	1.579e-138	227.57	TFHQGGVTGGADIVGGLPR	PGTQLTMRTFHQGGVT	DIVGGLPRVQELFEAR
A0QS66	MSMEG_1368	923	939	yes	yes	2;3	0	282.52	TLATDAVDANGNVIIER	VETSAFARTLATDAVD	NGNVIIERGHDLGDPA
A0QS66	MSMEG_1368	1089	1124	yes	yes	3;4;5;6	1.9972e-68	181.02	VITHEDGTEGVLSDGDHVEVGDQLMEGAADPHEVLR	LSKRQRLRVITHEDGT	ADPHEVLRVQGPREVQ
A0QS66	MSMEG_1368	1233	1245	yes	yes	2	0.019711	46.985	VLTDAAINCRSDK	ASFQETTRVLTDAAIN	AINCRSDKLNGLKENV
A0QS66	MSMEG_1368	670	678	yes	yes	2	4.1576e-05	109.48	VMFNELLPK	TAETTLGRVMFNELLP	MFNELLPKSYPFVNEQ
A0QS66	MSMEG_1368	1032	1039	yes	yes	2	2.6114e-26	166.52	VQELFEAR	DIVGGLPRVQELFEAR	VQELFEARVPRNKAPI
A0QS66	MSMEG_1368	1054	1064	yes	yes	2;3	6.1608e-42	179.94	VRLEESDKFFK	PIADVAGRVRLEESDK	EESDKFFKITIVPDDG
A0QS66	MSMEG_1368	1166	1184	yes	yes	2;3	0	294.98	VTIIDSGSTEFLPGSLTER	IVRQMLRRVTIIDSGS	LPGSLTERAEFEAENR
A0QS66	MSMEG_1368	1166	1192	yes	yes	3	5.4766e-05	83.064	VTIIDSGSTEFLPGSLTERAEFEAENR	IVRQMLRRVTIIDSGS	AEFEAENRRVVAEGGE
A0QS66	MSMEG_1368	298	325	yes	yes	3	1.5781e-10	116.55	VVAAFQQSGNSPMGMVLDAVPVIPPELR	LRALKRLKVVAAFQQS	PVIPPELRPMVQLDGG
A0QS66	MSMEG_1368	298	334	yes	yes	3;4;5	2.3259e-22	119.35	VVAAFQQSGNSPMGMVLDAVPVIPPELRPMVQLDGGR	LRALKRLKVVAAFQQS	MVQLDGGRFATSDLND
A0QS66	MSMEG_1368	1194	1213	yes	yes	2;3	9.3605e-16	159.14	VVAEGGEPAAGRPVLMGITK	EFEAENRRVVAEGGEP	PVLMGITKASLATDSW
A0QS66	MSMEG_1368	248	262	yes	yes	2	1.0338e-114	218.6	YGEYFTGAMGAESIK	LYRELQDRYGEYFTGA	AMGAESIKKLIENFDI
A0QS66	MSMEG_1368	248	263	yes	yes	2;3	4.2982e-136	229.48	YGEYFTGAMGAESIKK	LYRELQDRYGEYFTGA	MGAESIKKLIENFDID
A0QS66	MSMEG_1368	1268	1280	yes	yes	2;3	0.0088676	77.776	YRNIQVQPTEEAR	PAGTGISRYRNIQVQP	VQPTEEARAAAYTIPS
A0QS81	MSMEG_1383	115	139	yes	yes	3	8.8872e-06	86.791	ALDALDTDVPVYLENTAGGDHAMAR	AGFTRWVKALDALDTD	GGDHAMARHFDTIARL
A0QS81	MSMEG_1383	205	223	yes	yes	3	0.00097523	80.459	HANFGAGQIDPQLLAAVVK	AAGSGADRHANFGAGQ	QLLAAVVKAADAPVIC
A0QS96	MSMEG_1398	57	83	yes	yes	3;4	1.7623e-18	145.81	LTSQVEVTAYIPGEGHNLQEHSMVLVR	LRKVARVKLTSQVEVT	EHSMVLVRGGRVKDLP
A0QS96	MSMEG_1398	1	9	yes	yes	2	8.29e-34	176.44	MPTIQQLVR	________________	PTIQQLVRKGRRDKIA
A0QS96	MSMEG_1398	2	9	yes	yes	2	4.3796e-26	164.53	PTIQQLVR	________________	PTIQQLVRKGRRDKIA
A0QS96	MSMEG_1398	55	83	yes	yes	4;5	1.0791e-15	138.46	VKLTSQVEVTAYIPGEGHNLQEHSMVLVR	SALRKVARVKLTSQVE	EHSMVLVRGGRVKDLP
A0QS97	MSMEG_1399	65	76	yes	yes	2;3	0.0004616	102.87	ALDNVKPALEVR	DPVVTLKRALDNVKPA	VKPALEVRSRRVGGAT
A0QS97	MSMEG_1399	42	51	yes	yes	2	2.898e-06	135.55	IVYGALEQAR	GKKSLAERIVYGALEQ	YGALEQAREKTGTDPV
A0QS97	MSMEG_1399	120	136	yes	yes	2	2.3134e-21	168.68	LANEILDASNGLGASVK	REKTMVERLANEILDA	NGLGASVKRREDTHKM
A0QS97	MSMEG_1399	10	29	yes	yes	3	1.0791e-142	231.4	RPLVNDPVYGSQLVTQLVNK	PRKGPAPKRPLVNDPV	LVTQLVNKVLLEGKKS
A0QS97	MSMEG_1399	79	95	yes	yes	4	0.0018693	85.28	RVGGATYQVPVEVRPDR	PALEVRSRRVGGATYQ	PVEVRPDRSTTLALRW
A0QS97	MSMEG_1399	96	102	yes	yes	2	0.001679	92.467	STTLALR	PVEVRPDRSTTLALRW	RSTTLALRWLVNFSRQ
A0QS97	MSMEG_1399	54	63	yes	yes	2	0.018692	63.864	TGTDPVVTLK	ALEQAREKTGTDPVVT	TDPVVTLKRALDNVKP
A0QS97	MSMEG_1399	54	64	yes	yes	3	0.0016633	80.737	TGTDPVVTLKR	ALEQAREKTGTDPVVT	DPVVTLKRALDNVKPA
A0QS97	MSMEG_1399	80	95	yes	yes	2;3	5.5495e-51	192.46	VGGATYQVPVEVRPDR	ALEVRSRRVGGATYQV	PVEVRPDRSTTLALRW
A0QS97	MSMEG_1399	103	109	yes	yes	2	1.5145e-13	134.66	WLVNFSR	RSTTLALRWLVNFSRQ	RWLVNFSRQRREKTMV
A0QS98	MSMEG_1401	48	59	yes	yes	2;3	3.8325e-31	177.1	AFDQIDNAPEER	FPDLNESRAFDQIDNA	IDNAPEERQRGITINI
A0QS98	MSMEG_1401	158	173	yes	yes	2;3	8.0518e-158	233.62	ELLAAQDFDEEAPVVR	ELVEMEVRELLAAQDF	DEEAPVVRVSALKALE
A0QS98	MSMEG_1401	207	225	yes	yes	2;3	9.9391e-99	210.39	ETDKPFLMPVEDVFTITGR	ASIPDPVRETDKPFLM	DVFTITGRGTVVTGRV
A0QS98	MSMEG_1401	40	47	yes	yes	2	8.5724e-10	132.76	FPDLNESR	ITKVLHDKFPDLNESR	FPDLNESRAFDQIDNA
A0QS98	MSMEG_1401	62	76	yes	yes	2;3	9.5037e-14	155.26	GITINISHVEYQTDK	NAPEERQRGITINISH	HVEYQTDKRHYAHVDA
A0QS98	MSMEG_1401	62	77	yes	yes	2;3;4	4.2908e-09	146.27	GITINISHVEYQTDKR	NAPEERQRGITINISH	VEYQTDKRHYAHVDAP
A0QS98	MSMEG_1401	292	316	yes	yes	3;4	6.3578e-09	134.8	GQVVVKPGTTTPHTEFEGQVYILSK	IKREDVERGQVVVKPG	GQVYILSKDEGGRHTP
A0QS98	MSMEG_1401	292	321	yes	yes	4;5	2.3094e-17	125.42	GQVVVKPGTTTPHTEFEGQVYILSKDEGGR	IKREDVERGQVVVKPG	LSKDEGGRHTPFFNNY
A0QS98	MSMEG_1401	236	255	yes	yes	2;3	1.9133e-189	242.67	GVINVNEEVEIVGIRPETTK	VVTGRVERGVINVNEE	GIRPETTKTTVTGVEM
A0QS98	MSMEG_1401	236	265	yes	yes	4	2.241e-06	95.209	GVINVNEEVEIVGIRPETTKTTVTGVEMFR	VVTGRVERGVINVNEE	VTGVEMFRKLLDQGQA
A0QS98	MSMEG_1401	322	330	yes	yes	2	0.018378	54.982	HTPFFNNYR	LSKDEGGRHTPFFNNY	TPFFNNYRPQFYFRTT
A0QS98	MSMEG_1401	322	336	yes	yes	3;4	0.00014493	111.31	HTPFFNNYRPQFYFR	LSKDEGGRHTPFFNNY	YRPQFYFRTTDVTGVV
A0QS98	MSMEG_1401	78	92	yes	yes	2;3;4	1.5466e-20	164.92	HYAHVDAPGHADYIK	VEYQTDKRHYAHVDAP	PGHADYIKNMITGAAQ
A0QS98	MSMEG_1401	266	282	yes	yes	2;3	5.5144e-117	217.32	KLLDQGQAGDNVGLLLR	VTGVEMFRKLLDQGQA	DNVGLLLRGIKREDVE
A0QS98	MSMEG_1401	365	376	yes	yes	2;3	3.4469e-08	145.23	LIQPVAMDEGLR	DNTDISVKLIQPVAMD	VAMDEGLRFAIREGGR
A0QS98	MSMEG_1401	267	282	yes	yes	2;3	1.0812e-135	227.91	LLDQGQAGDNVGLLLR	TGVEMFRKLLDQGQAG	DNVGLLLRGIKREDVE
A0QS98	MSMEG_1401	93	119	yes	yes	3	4.7912e-204	246.5	NMITGAAQMDGAILVVAATDGPMPQTR	PGHADYIKNMITGAAQ	DGPMPQTREHVLLARQ
A0QS98	MSMEG_1401	60	77	yes	yes	4	0.00037625	106.19	QRGITINISHVEYQTDKR	IDNAPEERQRGITINI	VEYQTDKRHYAHVDAP
A0QS98	MSMEG_1401	127	139	yes	yes	2	4.9864e-05	128.08	QVGVPYILVALNK	REHVLLARQVGVPYIL	YILVALNKSDAVDDEE
A0QS98	MSMEG_1401	140	157	yes	yes	2;3	1.4206e-300	278.79	SDAVDDEELIELVEMEVR	YILVALNKSDAVDDEE	ELVEMEVRELLAAQDF
A0QS98	MSMEG_1401	189	206	yes	yes	2;3	2.3076e-98	211.9	SVEELMEAVDASIPDPVR	EGDPKWVKSVEELMEA	ASIPDPVRETDKPFLM
A0QS98	MSMEG_1401	189	225	yes	yes	4	7.332e-10	99.567	SVEELMEAVDASIPDPVRETDKPFLMPVEDVFTITGR	EGDPKWVKSVEELMEA	DVFTITGRGTVVTGRV
A0QS98	MSMEG_1401	9	25	yes	yes	3;4	3.1553e-29	172.42	TKPHVNIGTIGHVDHGK	MAKAKFERTKPHVNIG	IGHVDHGKTTLTAAIT
A0QS98	MSMEG_1401	337	364	yes	yes	2;3	5.3934e-25	159.46	TTDVTGVVTLPEGTEMVMPGDNTDISVK	YRPQFYFRTTDVTGVV	DNTDISVKLIQPVAMD
A0QS98	MSMEG_1401	26	34	yes	yes	2	2.4131e-05	111.61	TTLTAAITK	IGHVDHGKTTLTAAIT	TLTAAITKVLHDKFPD
A0QS98	MSMEG_1401	256	265	yes	yes	2	3.7079e-117	201.61	TTVTGVEMFR	GIRPETTKTTVTGVEM	VTGVEMFRKLLDQGQA
A0QS98	MSMEG_1401	256	266	yes	yes	3	4.1268e-05	126.39	TTVTGVEMFRK	GIRPETTKTTVTGVEM	TGVEMFRKLLDQGQAG
A0QS98	MSMEG_1401	233	255	yes	yes	4	0.018723	43.932	VERGVINVNEEVEIVGIRPETTK	RGTVVTGRVERGVINV	GIRPETTKTTVTGVEM
A0QS98	MSMEG_1401	35	47	yes	yes	2;3;4	1.0663e-205	251.91	VLHDKFPDLNESR	TLTAAITKVLHDKFPD	FPDLNESRAFDQIDNA
A0QSB1	MSMEG_1416	58	79	yes	yes	3	8.0949e-43	178.84	AENDDVTLKPAEFYEENNITLR	PLSKEVLRAENDDVTL	EENNITLRLGSGAQSV
A0QSB1	MSMEG_1416	304	331	yes	yes	3	0.013581	54.3	AMVPALLGQEASAVVSVPYFWSDQYDVK	SNVADQARAMVPALLG	WSDQYDVKIQCLGEPE
A0QSB1	MSMEG_1416	361	375	yes	yes	2	0.004159	80.371	DGVLVGVVGGGMPGK	KFLAYYERDGVLVGVV	VGGGMPGKVMKTRGKI
A0QSB1	MSMEG_1416	190	196	yes	yes	2	0.018659	58.604	IGALVTR	LASVLGEKIGALVTRL	KIGALVTRLHRAEGVD
A0QSB1	MSMEG_1416	118	128	yes	yes	2	0.0045102	75.566	IGSFPDLQGIR	ATGLVPKRIGSFPDLQ	FPDLQGIRVLRTYDES
A0QSB1	MSMEG_1416	80	95	yes	yes	2	2.959e-20	162.79	LGSGAQSVDTAAQTVR	EENNITLRLGSGAQSV	DTAAQTVRLADGSELP
A0QSB1	MSMEG_1416	268	283	yes	yes	3	0.011493	57.936	TSAPHVWAIGDVASWR	VVCDEVGRTSAPHVWA	IGDVASWRDHVGGQVR
A0QSB1	MSMEG_1416	132	140	yes	yes	2	0.0012858	93.178	TYDESMALR	LQGIRVLRTYDESMAL	YDESMALREDARKASR
A0QSB1	MSMEG_1416	292	303	yes	yes	2;3	0.0037043	84.169	VEHWSNVADQAR	DHVGGQVRVEHWSNVA	SNVADQARAMVPALLG
A0QSD0	MSMEG_1435	90	101	yes	yes	2	0.0018	85.924	IDLPASVDVNIQ	KTVDALMRIDLPASVD	ASVDVNIQ________
A0QSD0	MSMEG_1435	73	82	yes	yes	2	2.2965e-24	167.93	LIDILDPTPK	FEMRTHKRLIDILDPT	DILDPTPKTVDALMRI
A0QSD0	MSMEG_1435	73	89	yes	yes	3	0.0018096	90.561	LIDILDPTPKTVDALMR	FEMRTHKRLIDILDPT	KTVDALMRIDLPASVD
A0QSD0	MSMEG_1435	10	23	yes	yes	3	5.9145e-05	120.29	LKAYDHEAIDASAR	AGQKIRIRLKAYDHEA	EAIDASARKIVETVTR
A0QSD0	MSMEG_1435	32	46	yes	yes	2	0.00019734	115.04	TGASVVGPVPLPTEK	KIVETVTRTGASVVGP	PVPLPTEKNVYCVIRS
A0QSD0	MSMEG_1435	83	89	yes	yes	2	4.663e-16	133.47	TVDALMR	DILDPTPKTVDALMRI	KTVDALMRIDLPASVD
A0QSD1	MSMEG_1436	45	60	yes	yes	2;3	1.4538e-64	199.84	DGYSAVQLAYGEISPR	TRIRTTERDGYSAVQL	AYGEISPRKVIKPVAG
A0QSD1	MSMEG_1436	61	78	yes	yes	3;4	6.4574e-14	154.81	KVIKPVAGQFAAAGVNPR	AYGEISPRKVIKPVAG	AAAGVNPRRHVAELRL
A0QSD1	MSMEG_1436	86	119	yes	yes	3;4	1.2832e-24	124.9	LDDEAAVAEYEVGQELTAEIFSDGAYVDVTGTSK	RRHVAELRLDDEAAVA	VDVTGTSKGKGFAGTM
A0QSD1	MSMEG_1436	11	22	yes	yes	2	1.6485e-39	179.94	LGMTQVFDENNK	RKGILGTKLGMTQVFD	QVFDENNKVVPVTVVK
A0QSD1	MSMEG_1436	11	30	yes	yes	3	0.0028138	70.987	LGMTQVFDENNKVVPVTVVK	RKGILGTKLGMTQVFD	VVPVTVVKAGPNVVTR
A0QSD1	MSMEG_1436	166	181	yes	yes	3	0.015303	58.723	MSGRMGNDRVTTQNLK	GRVFKGTRMSGRMGND	RVTTQNLKVHKVDAEN
A0QSD1	MSMEG_1436	202	209	yes	yes	2	1.788e-06	120.62	NGGLVVVR	IKGAIPGRNGGLVVVR	NGGLVVVRSAIKRGEK
A0QSD1	MSMEG_1436	41	60	yes	yes	3	0.016573	57.986	TTERDGYSAVQLAYGEISPR	PNVVTRIRTTERDGYS	AYGEISPRKVIKPVAG
A0QSD1	MSMEG_1436	185	195	yes	yes	2	6.4785e-05	115	VDAENGVLLIK	TQNLKVHKVDAENGVL	ENGVLLIKGAIPGRNG
A0QSD1	MSMEG_1436	182	195	yes	yes	2;3	2.6198e-16	161.49	VHKVDAENGVLLIK	RVTTQNLKVHKVDAEN	ENGVLLIKGAIPGRNG
A0QSD1	MSMEG_1436	62	78	yes	yes	2;3	0.0001863	132.65	VIKPVAGQFAAAGVNPR	YGEISPRKVIKPVAGQ	AAAGVNPRRHVAELRL
A0QSD1	MSMEG_1436	23	30	yes	yes	2	3.2695e-09	128.61	VVPVTVVK	QVFDENNKVVPVTVVK	VVPVTVVKAGPNVVTR
A0QSD4	MSMEG_1439	191	208	yes	yes	2	6.2674e-138	226.74	ATVGEVGNAEQSNINWGK	RRVDVRCRATVGEVGN	QSNINWGKAGRMRWKG
A0QSD4	MSMEG_1439	15	26	yes	yes	2	6.5036e-22	163.46	GASVSDFAEITR	KPTTPGRRGASVSDFA	SDFAEITRSTPEKSLV
A0QSD4	MSMEG_1439	223	239	yes	yes	2;3;4	2.3576e-07	139.21	GVVMNPVDHPHGGGEGK	KGKRPTVRGVVMNPVD	PHGGGEGKTSGGRHPV
A0QSD4	MSMEG_1439	245	256	yes	yes	3	4.969e-05	116.84	HPVSPWGKPEGR	EGKTSGGRHPVSPWGK	PWGKPEGRTRKPNKPS
A0QSD4	MSMEG_1439	135	154	yes	yes	3;4	1.1893e-10	148.97	NIPAGTVIHAVELRPGGGAK	PGNNLPLRNIPAGTVI	LRPGGGAKLARSAGVS
A0QSD4	MSMEG_1439	113	134	yes	yes	2;3	4.6654e-166	236.68	QGDVIESGANADIKPGNNLPLR	IIAPQGLKQGDVIESG	PGNNLPLRNIPAGTVI
A0QSD4	MSMEG_1439	158	168	yes	yes	2	3.7438e-06	115.57	SAGVSIQLLGK	GGGAKLARSAGVSIQL	VSIQLLGKEGTYAALR
A0QSD4	MSMEG_1439	89	102	yes	yes	2;3	0.00011137	110.6	TANIALLHYLDGEK	HIEYDPNRTANIALLH	LHYLDGEKRYIIAPQG
A0QSD4	MSMEG_1439	89	103	yes	yes	2;3;4	6.2887e-12	147.7	TANIALLHYLDGEKR	HIEYDPNRTANIALLH	HYLDGEKRYIIAPQGL
A0QSD4	MSMEG_1439	79	88	yes	yes	2;3	4.1218e-06	132.01	VAHIEYDPNR	DKDGVNAKVAHIEYDP	HIEYDPNRTANIALLH
A0QSD4	MSMEG_1439	104	112	yes	yes	2	0.0030662	84.743	YIIAPQGLK	HYLDGEKRYIIAPQGL	IIAPQGLKQGDVIESG
A0QSD5	MSMEG_1440	8	17	yes	yes	2;3	0.0064494	67.704	GPFVDDHLLK	________________	FVDDHLLKKVDVQNEK
A0QSD5	MSMEG_1440	57	70	yes	yes	3	5.2355e-05	119.25	HVPVFVTEAMVGHK	FAVHDGRKHVPVFVTE	TEAMVGHKLGEFAPTR
A0QSD5	MSMEG_1440	7	17	yes	yes	3	0.0040432	70.728	KGPFVDDHLLK	________________	FVDDHLLKKVDVQNEK
A0QSD5	MSMEG_1440	71	78	yes	yes	2	3.0864e-11	141.52	LGEFAPTR	TEAMVGHKLGEFAPTR	LGEFAPTRTFKGHIKD
A0QSD5	MSMEG_1440	37	55	yes	yes	4	0.00039906	100.28	RSTIIPDFIGHTFAVHDGR	QVIKTWSRRSTIIPDF	TFAVHDGRKHVPVFVT
A0QSD5	MSMEG_1440	37	56	yes	yes	5	0.021804	29.189	RSTIIPDFIGHTFAVHDGRK	QVIKTWSRRSTIIPDF	FAVHDGRKHVPVFVTE
A0QSD5	MSMEG_1440	38	55	yes	yes	3;4	3.0431e-30	176.42	STIIPDFIGHTFAVHDGR	VIKTWSRRSTIIPDFI	TFAVHDGRKHVPVFVT
A0QSD5	MSMEG_1440	38	56	yes	yes	3;4	0.0011715	82.709	STIIPDFIGHTFAVHDGRK	VIKTWSRRSTIIPDFI	FAVHDGRKHVPVFVTE
A0QSD6	MSMEG_1441	106	120	yes	yes	4	0.019054	42.242	RTSHITVIVESRPPK	GRAFRIRKRTSHITVI	IVESRPPKQKGASAAS
A0QSD6	MSMEG_1441	2	13	yes	yes	2	7.3937e-11	148.78	STVTEFPSATAK	________________	EFPSATAKARYVRVSA
A0QSD6	MSMEG_1441	35	44	yes	yes	2	2.2276e-32	169.93	SVEEALDILR	VIDLVRGKSVEEALDI	EEALDILRWAPQAASE
A0QSD6	MSMEG_1441	107	120	yes	yes	2;3;4	3.8743e-06	138.21	TSHITVIVESRPPK	RAFRIRKRTSHITVIV	IVESRPPKQKGASAAS
A0QSD6	MSMEG_1441	57	90	yes	yes	3;4	6.8768e-33	149.14	VIASAAANAQNNEGLDPSTLVVATVYADEGPTAK	AASEPVAKVIASAAAN	ADEGPTAKRIRPRAQG
A0QSD6	MSMEG_1441	45	56	yes	yes	2	7.392e-05	126.71	WAPQAASEPVAK	EEALDILRWAPQAASE	AASEPVAKVIASAAAN
A0QSD7	MSMEG_1442	252	275	yes	yes	2;3	2.9105e-07	109.37	AATSDAPAAGTAAAAEAPAESTES	ATSTEAGRAATSDAPA	APAESTES________
A0QSD7	MSMEG_1442	180	190	yes	yes	2	0.00016644	109.39	ADIDYGLYEAK	RVPLHTLRADIDYGLY	DYGLYEAKTTFGRIGV
A0QSD7	MSMEG_1442	88	106	yes	yes	2;3	0.011193	54.953	ADLEKLTGKQVQLNILEVK	GTEADRIRADLEKLTG	QLNILEVKNPESQAQL
A0QSD7	MSMEG_1442	49	58	yes	yes	2	7.2633e-24	164.66	AGIADVEIER	LLATGLERAGIADVEI	IADVEIERTRDRVRVD
A0QSD7	MSMEG_1442	30	39	yes	yes	3	7.4248e-08	139.38	DYVKEDVAIR	WYADKQYKDYVKEDVA	VKEDVAIRKLLATGLE
A0QSD7	MSMEG_1442	30	40	yes	yes	3	7.6326e-05	127.51	DYVKEDVAIRK	WYADKQYKDYVKEDVA	KEDVAIRKLLATGLER
A0QSD7	MSMEG_1442	170	179	yes	yes	3	0.002226	79.07	EGRVPLHTLR	MSRSEFYREGRVPLHT	RVPLHTLRADIDYGLY
A0QSD7	MSMEG_1442	5	21	yes	yes	2	0.014958	54.393	INPHGFRLGITTEWKSR	________________	ITTEWKSRWYADKQYK
A0QSD7	MSMEG_1442	40	48	yes	yes	2	0.00035702	99.013	KLLATGLER	VKEDVAIRKLLATGLE	LLATGLERAGIADVEI
A0QSD7	MSMEG_1442	12	19	yes	yes	2	9.6364e-10	132.08	LGITTEWK	KINPHGFRLGITTEWK	LGITTEWKSRWYADKQ
A0QSD7	MSMEG_1442	41	48	yes	yes	2	4.2887e-11	139.88	LLATGLER	KEDVAIRKLLATGLER	LLATGLERAGIADVEI
A0QSD7	MSMEG_1442	107	126	yes	yes	2;3	7.1133e-102	213.01	NPESQAQLVAQGVAEQLSNR	QLNILEVKNPESQAQL	VAEQLSNRVAFRRAMR
A0QSD7	MSMEG_1442	97	106	yes	yes	2	9.7613e-158	235.01	QVQLNILEVK	DLEKLTGKQVQLNILE	QLNILEVKNPESQAQL
A0QSD7	MSMEG_1442	65	78	yes	yes	3	0.0023529	81.239	VDIHTARPGIVIGR	ERTRDRVRVDIHTARP	RPGIVIGRRGTEADRI
A0QSD7	MSMEG_1442	63	78	yes	yes	4	0.0049508	70.197	VRVDIHTARPGIVIGR	EIERTRDRVRVDIHTA	RPGIVIGRRGTEADRI
A0QSD7	MSMEG_1442	200	211	yes	yes	2;3	3.1635e-07	138.63	VWIYKGDIVGGK	TFGRIGVKVWIYKGDI	KGDIVGGKRELAAAAP
A0QSG1	MSMEG_1467	179	187	yes	yes	2	0.00016295	104.06	ALGFPFKEN	AEGRALLRALGFPFKE	LGFPFKEN________
A0QSG1	MSMEG_1467	21	40	yes	yes	3	0.018183	53.554	EALQQEFNYANVMQIPGVVK	QRYREEIREALQQEFN	MQIPGVVKVVVNMGVG
A0QSG1	MSMEG_1467	158	174	yes	yes	2	0.0008638	106.35	GMDITVVTTATNDAEGR	VDSIDRPRGMDITVVT	ATNDAEGRALLRALGF
A0QSG1	MSMEG_1467	56	75	yes	yes	3	1.0819e-15	153.68	LINGAINDLALITGQKPEVR	GDAARDAKLINGAIND	TGQKPEVRRARKSIAQ
A0QSG1	MSMEG_1467	110	117	yes	yes	2	4.4343e-11	139.68	LISIALPR	RMWEFLDRLISIALPR	LISIALPRIRDFRGLS
A0QSG1	MSMEG_1467	103	109	yes	yes	2	2.0811e-09	128.57	MWEFLDR	RVTLRGDRMWEFLDRL	RMWEFLDRLISIALPR
A0QSG1	MSMEG_1467	128	157	yes	yes	3	0.020458	39.59	QFDGTGNYTFGLNEQSMFHEIDVDSIDRPR	DFRGLSPKQFDGTGNY	VDSIDRPRGMDITVVT
A0QSG1	MSMEG_1467	41	52	yes	yes	2	0.00033717	104.59	VVVNMGVGDAAR	MQIPGVVKVVVNMGVG	MGVGDAARDAKLINGA
A0QSG6	MSMEG_1472	200	210	yes	yes	2	1.9221e-07	143.4	ESEALAAAAAR	AGMLKARRESEALAAA	ALAAAAAREGSA____
A0QSG6	MSMEG_1472	56	68	yes	yes	2	0.001765	86.944	FSFTALVIVGDGK	KVVKGGRRFSFTALVI	LVIVGDGKGMVGVGYG
A0QSG6	MSMEG_1472	183	196	yes	yes	2	0.0014435	89.46	GLPIEDVAPAGMLK	PEEVAARRGLPIEDVA	VAPAGMLKARRESEAL
A0QSG6	MSMEG_1472	69	77	yes	yes	2	0.011485	63.419	GMVGVGYGK	LVIVGDGKGMVGVGYG	MVGVGYGKAKEVPAAI
A0QSG6	MSMEG_1472	171	181	yes	yes	2;3	5.4939e-05	122.96	LLQRPEEVAAR	HATVAALKLLQRPEEV	RPEEVAARRGLPIEDV
A0QSG6	MSMEG_1472	1	19	yes	yes	3	0.011229	57.595	MAEQAGAGSAQDNRGGRGR	________________	DNRGGRGRRDDRGGRG
A0QSG6	MSMEG_1472	123	137	yes	yes	2	0.00040882	104.7	PASPGTGVIAGGAAR	AAGVVMLRPASPGTGV	VIAGGAARAVLECAGV
A0QSG6	MSMEG_1472	55	68	yes	yes	3	0.008929	67.415	RFSFTALVIVGDGK	SKVVKGGRRFSFTALV	LVIVGDGKGMVGVGYG
A0QSG6	MSMEG_1472	182	196	yes	yes	2;3	0.0014537	86.539	RGLPIEDVAPAGMLK	RPEEVAARRGLPIEDV	VAPAGMLKARRESEAL
A0QSG6	MSMEG_1472	152	170	yes	yes	2;3	5.0986e-40	178.02	SLGSDNAINVVHATVAALK	GVHDILAKSLGSDNAI	HATVAALKLLQRPEEV
A0QSG6	MSMEG_1472	99	122	yes	yes	3	2.7646e-07	104.95	VPLIGSTITHPVQGEAAAGVVMLR	EARKNFFRVPLIGSTI	AAGVVMLRPASPGTGV
A0QSG6	MSMEG_1472	99	137	yes	yes	3	4.2197e-06	86.079	VPLIGSTITHPVQGEAAAGVVMLRPASPGTGVIAGGAAR	EARKNFFRVPLIGSTI	VIAGGAARAVLECAGV
A0QSG8	MSMEG_1474	86	101	yes	yes	2	0.00064841	109.07	AFPQGGTVGVDELVAK	VNVGDINKAFPQGGTV	GVDELVAKGLVRKNSL
A0QSG8	MSMEG_1474	71	85	yes	yes	3	0.00098649	90.498	FRTEYQVVNVGDINK	KLKGFKNRFRTEYQVV	VNVGDINKAFPQGGTV
A0QSG8	MSMEG_1474	45	60	yes	yes	3	1.3186e-09	151.3	NVPVMFEGGQMPIHMR	TKGTKARKNVPVMFEG	GQMPIHMRLPKLKGFK
A0QSG8	MSMEG_1474	73	85	yes	yes	2	0.012986	84.173	TEYQVVNVGDINK	KGFKNRFRTEYQVVNV	VNVGDINKAFPQGGTV
A0QSL3	MSMEG_1519	14	24	yes	yes	2	7.5366e-05	118.03	VIEPLPNAMFR	GAIEVEGRVIEPLPNA	PLPNAMFRIELENGHK
A0QSL3	MSMEG_1519	54	65	yes	yes	2	1.1395e-29	169.89	VVVELSPYDLSR	IRILPEDRVVVELSPY	LSPYDLSRGRIVYRYK
A0QSL6	MSMEG_1522	66	81	yes	yes	2;3	1.9906e-06	143.99	KSTPFAAQLAAENAAR	HVGFKGSRKSTPFAAQ	LAAENAARKAQEHGVK
A0QSL6	MSMEG_1522	34	62	yes	yes	3	6.281e-10	104.72	STFNNTIVSITDPQGNVIAWASSGHVGFK	PHGAAHIKSTFNNTIV	SSGHVGFKGSRKSTPF
A0QSL6	MSMEG_1522	67	81	yes	yes	2;3	4.9001e-07	144.88	STPFAAQLAAENAAR	VGFKGSRKSTPFAAQL	LAAENAARKAQEHGVK
A0QSL7	MSMEG_1523	184	201	yes	yes	2;3	0.00028655	119.5	AQIDVPLTEQLIVELYSK	LVHQLPERAQIDVPLT	LIVELYSK________
A0QSL7	MSMEG_1523	56	68	yes	yes	2	0.019097	41.48	ARFSYGVMEKQFR	QQLQEKQKARFSYGVM	GVMEKQFRRYYEEANR
A0QSL7	MSMEG_1523	155	172	yes	yes	2;3	1.9235e-117	220.64	ETAGERPIPSWLQVVGER	TLPFQIARETAGERPI	WLQVVGERQRILVHQL
A0QSL7	MSMEG_1523	58	65	yes	yes	2	1.2943e-08	122.19	FSYGVMEK	LQEKQKARFSYGVMEK	FSYGVMEKQFRRYYEE
A0QSL7	MSMEG_1523	175	183	yes	yes	2	6.5659e-12	146.79	ILVHQLPER	QVVGERQRILVHQLPE	LVHQLPERAQIDVPLT
A0QSL7	MSMEG_1523	93	99	yes	yes	1;2	2.5338e-06	124.59	LDNVVYR	LLRILESRLDNVVYRA	RLDNVVYRAGLARTRR
A0QSL7	MSMEG_1523	15	28	yes	yes	2	1.1867e-38	181.67	LGVDLVGGDQSFEK	PATRKSRRLGVDLVGG	GGDQSFEKRPYPPGQH
A0QSL7	MSMEG_1523	161	172	yes	yes	2	0.014986	71.888	PIPSWLQVVGER	ARETAGERPIPSWLQV	WLQVVGERQRILVHQL
A0QSL7	MSMEG_1523	111	124	yes	yes	3	0.021456	36.944	QLVSHGHFLVNGVK	ARTRRMARQLVSHGHF	HFLVNGVKVDIPSYRV
A0QSL7	MSMEG_1523	14	28	yes	yes	2;3	9.5375e-05	122.01	RLGVDLVGGDQSFEK	GPATRKSRRLGVDLVG	GGDQSFEKRPYPPGQH
A0QSL7	MSMEG_1523	69	80	yes	yes	3	0.014921	55.776	RYYEEANRQPGK	GVMEKQFRRYYEEANR	EANRQPGKTGDNLLRI
A0QSL7	MSMEG_1523	144	154	yes	yes	2	6.0544e-05	128.51	SLNTLPFQIAR	DIIDVKEKSLNTLPFQ	TLPFQIARETAGERPI
A0QSL7	MSMEG_1523	125	131	yes	yes	2	1.8268e-16	145.04	VDIPSYR	HFLVNGVKVDIPSYRV	KVDIPSYRVSQYDIID
A0QSL7	MSMEG_1523	132	141	yes	yes	2	1.1996e-05	121.9	VSQYDIIDVK	KVDIPSYRVSQYDIID	QYDIIDVKEKSLNTLP
A0QSL7	MSMEG_1523	132	143	yes	yes	2	0.009813	63.694	VSQYDIIDVKEK	KVDIPSYRVSQYDIID	DIIDVKEKSLNTLPFQ
A0QSL8	MSMEG_1524	154	173	yes	yes	2;3	1.7422e-07	142.84	ASGAEIGRIPVDSIYSPVLK	YVPAVQNKASGAEIGR	SIYSPVLKVTYKVEAT
A0QSL8	MSMEG_1524	71	81	yes	yes	2	6.1139e-53	185.96	EDVTDIILNLK	FTTVPGVKEDVTDIIL	TDIILNLKGLVVSSDD
A0QSL8	MSMEG_1524	267	278	yes	yes	2	6.918e-96	210.44	EGVHTVGELVAR	RSYNCLKREGVHTVGE	TVGELVARTESDLLDI
A0QSL8	MSMEG_1524	224	259	yes	yes	3;4;5	1.2842e-33	154.25	ELNADSEHIEIGPSPAEADHIASFALPIDDLDLTVR	VELFGLARELNADSEH	DDLDLTVRSYNCLKRE
A0QSL8	MSMEG_1524	21	39	yes	yes	2;3	6.3877e-222	255.72	FVIEPLEPGFGYTLGNSLR	TVAENRSRFVIEPLEP	YTLGNSLRRTLLSSIP
A0QSL8	MSMEG_1524	21	40	yes	yes	3	0.00332	69.069	FVIEPLEPGFGYTLGNSLRR	TVAENRSRFVIEPLEP	TLGNSLRRTLLSSIPG
A0QSL8	MSMEG_1524	132	142	yes	yes	2;3	2.3067e-10	145.83	GKLEVELVVER	HIATLNDKGKLEVELV	EVELVVERGRGYVPAV
A0QSL8	MSMEG_1524	82	98	yes	yes	2;3	8.6894e-300	275.42	GLVVSSDDDEPVTMYLR	TDIILNLKGLVVSSDD	EPVTMYLRKQGPGVVT
A0QSL8	MSMEG_1524	82	99	yes	yes	2;3	3.2732e-98	210.02	GLVVSSDDDEPVTMYLRK	TDIILNLKGLVVSSDD	PVTMYLRKQGPGVVTA
A0QSL8	MSMEG_1524	145	153	yes	yes	2	1.9069e-06	119.29	GYVPAVQNK	ELVVERGRGYVPAVQN	YVPAVQNKASGAEIGR
A0QSL8	MSMEG_1524	145	161	yes	yes	3	0.016697	59.345	GYVPAVQNKASGAEIGR	ELVVERGRGYVPAVQN	ASGAEIGRIPVDSIYS
A0QSL8	MSMEG_1524	56	70	yes	yes	2;3	0.00010627	128.85	IDGVLHEFTTVPGVK	GAAVTSIRIDGVLHEF	FTTVPGVKEDVTDIIL
A0QSL8	MSMEG_1524	56	81	yes	yes	3;4	4.6392e-24	153.93	IDGVLHEFTTVPGVKEDVTDIILNLK	GAAVTSIRIDGVLHEF	TDIILNLKGLVVSSDD
A0QSL8	MSMEG_1524	299	309	yes	yes	2;3	6.5023e-42	181.66	IKLHQLGLSLK	QKSIDEVKIKLHQLGL	HQLGLSLKDSPATFDP
A0QSL8	MSMEG_1524	162	173	yes	yes	2;3	1.3113e-114	220.29	IPVDSIYSPVLK	ASGAEIGRIPVDSIYS	SIYSPVLKVTYKVEAT
A0QSL8	MSMEG_1524	162	177	yes	yes	2;3	7.0949e-29	172.57	IPVDSIYSPVLKVTYK	ASGAEIGRIPVDSIYS	PVLKVTYKVEATRVEQ
A0QSL8	MSMEG_1524	99	131	yes	yes	3	0.0091152	56.099	KQGPGVVTAGDIVPPAGVTVHNPDMHIATLNDK	EPVTMYLRKQGPGVVT	HIATLNDKGKLEVELV
A0QSL8	MSMEG_1524	134	142	yes	yes	2	2.8094e-09	144.77	LEVELVVER	ATLNDKGKLEVELVVE	EVELVVERGRGYVPAV
A0QSL8	MSMEG_1524	301	309	yes	yes	2	6.2579e-33	170.5	LHQLGLSLK	SIDEVKIKLHQLGLSL	HQLGLSLKDSPATFDP
A0QSL8	MSMEG_1524	192	199	yes	yes	2	7.522e-71	199.07	LIIDVETK	EQRTDFDKLIIDVETK	LIIDVETKNSISPRDA
A0QSL8	MSMEG_1524	2	18	yes	yes	2;3	0.0092578	77.13	LISQRPTLSEETVAENR	________________	EETVAENRSRFVIEPL
A0QSL8	MSMEG_1524	1	18	yes	yes	2;3;4	2.0576e-239	263.47	MLISQRPTLSEETVAENR	________________	EETVAENRSRFVIEPL
A0QSL8	MSMEG_1524	1	20	yes	yes	3;4	0.00046088	97.095	MLISQRPTLSEETVAENRSR	________________	TVAENRSRFVIEPLEP
A0QSL8	MSMEG_1524	7	18	yes	yes	2;3	0	308	PTLSEETVAENR	________________	EETVAENRSRFVIEPL
A0QSL8	MSMEG_1524	100	131	yes	yes	3;4	9.3843e-18	125.34	QGPGVVTAGDIVPPAGVTVHNPDMHIATLNDK	PVTMYLRKQGPGVVTA	HIATLNDKGKLEVELV
A0QSL8	MSMEG_1524	100	133	yes	yes	4;5	0.00014052	81.105	QGPGVVTAGDIVPPAGVTVHNPDMHIATLNDKGK	PVTMYLRKQGPGVVTA	ATLNDKGKLEVELVVE
A0QSL8	MSMEG_1524	266	278	yes	yes	2;3	0.001649	82.483	REGVHTVGELVAR	VRSYNCLKREGVHTVG	TVGELVARTESDLLDI
A0QSL8	MSMEG_1524	40	55	yes	yes	2;3	0.00024828	122.5	RTLLSSIPGAAVTSIR	YTLGNSLRRTLLSSIP	GAAVTSIRIDGVLHEF
A0QSL8	MSMEG_1524	19	39	yes	yes	2;3	7.1358e-32	173.19	SRFVIEPLEPGFGYTLGNSLR	EETVAENRSRFVIEPL	YTLGNSLRRTLLSSIP
A0QSL8	MSMEG_1524	19	40	yes	yes	3;4	5.8874e-06	129.2	SRFVIEPLEPGFGYTLGNSLRR	EETVAENRSRFVIEPL	TLGNSLRRTLLSSIPG
A0QSL8	MSMEG_1524	187	199	yes	yes	2;3	0	302.2	TDFDKLIIDVETK	EATRVEQRTDFDKLII	LIIDVETKNSISPRDA
A0QSL8	MSMEG_1524	187	205	yes	yes	3;4	3.8825e-08	142.97	TDFDKLIIDVETKNSISPR	EATRVEQRTDFDKLII	TKNSISPRDALASAGG
A0QSL8	MSMEG_1524	279	287	yes	yes	2	2.6905e-33	174.41	TESDLLDIR	TVGELVARTESDLLDI	ESDLLDIRNFGQKSID
A0QSL8	MSMEG_1524	279	292	yes	yes	3	3.9519e-15	160.86	TESDLLDIRNFGQK	TVGELVARTESDLLDI	DIRNFGQKSIDEVKIK
A0QSL8	MSMEG_1524	41	55	yes	yes	2;3	2.3249e-50	188.09	TLLSSIPGAAVTSIR	TLGNSLRRTLLSSIPG	GAAVTSIRIDGVLHEF
A0QSL8	MSMEG_1524	174	186	yes	yes	4	0.011305	58.511	VTYKVEATRVEQR	SIYSPVLKVTYKVEAT	EATRVEQRTDFDKLII
A0QSL9	MSMEG_1525	72	90	yes	yes	3	2.3297e-41	184.97	DKDVVHTLFAEIGPFYADR	REVMKKIRDKDVVHTL	IGPFYADRNGGYTRII
A0QSL9	MSMEG_1525	70	90	yes	yes	4	0.0052705	64.843	IRDKDVVHTLFAEIGPFYADR	NRREVMKKIRDKDVVH	IGPFYADRNGGYTRII
A0QSL9	MSMEG_1525	104	117	yes	yes	3	5.7691e-05	119.65	KGDNAPMAVIELVR	RIIKVENRKGDNAPMA	MAVIELVREKTVTDEA
A0QSL9	MSMEG_1525	10	33	yes	yes	3;4	4.247e-14	149.8	LGGSSSHQSALLANLATSLFEHGR	PKPTKGPRLGGSSSHQ	TSLFEHGRIKTTEPKA
A0QSU3;I7G4D6	MSMEG_1602	302	316	yes	no	2	0.00479	78.508	AAAAALVEAGADAVK	VGGNVATRAAAAALVE	EAGADAVKVGVGPGSI
A0QSU3;I7G4D6	MSMEG_1602	253	274	yes	no	3;4	0.0009962	73.796	AMTLVDAGVDVLIVDTAHAHNR	VGDDAWTRAMTLVDAG	DTAHAHNRGVLDMVSR
A0QSU3;I7G4D6	MSMEG_1602	161	175	yes	no	3	0.00014601	111.07	FEVDQSKPVSEVMTK	IITNRDMRFEVDQSKP	PVSEVMTKAPLITAKE
A0QSU3;I7G4D6	MSMEG_1602	407	417	yes	no	2	5.2662e-06	110.53	GMGSLGAMQGR	GKQFKSYRGMGSLGAM	SLGAMQGRGAAKSYSK
A0QSU3;I7G4D6	MSMEG_1602	452	466	yes	no	3	0.00055611	98.592	GPLGTVIHQLTGGLR	IEGRVPFRGPLGTVIH	HQLTGGLRAAMGYTGS
A0QSU3;I7G4D6	MSMEG_1602	275	282	yes	no	2	2.6025e-05	117.4	GVLDMVSR	DTAHAHNRGVLDMVSR	GVLDMVSRLKQAVGER
A0QSU3;I7G4D6	MSMEG_1602	138	157	yes	no	2;3	5.2512e-08	144.74	ISGLPVVDDTGELVGIITNR	DAMCARFRISGLPVVD	LVGIITNRDMRFEVDQ
A0QSU3;I7G4D6	MSMEG_1602	202	210	yes	no	2	0.0012858	93.178	LPIVDGHGK	LRRHKIEKLPIVDGHG	PIVDGHGKLTGLITVK
A0QSU3;I7G4D6	MSMEG_1602	60	76	yes	no	3	0.00031103	126.42	LRVPLVSSAMDTVTESR	SQLTKRIRLRVPLVSS	MDTVTESRMAIAMARA
A0QSU3;I7G4D6	MSMEG_1602	439	447	yes	no	2	1.2739e-10	126.24	LVPEGIEGR	DDVLSEDKLVPEGIEG	VPEGIEGRVPFRGPLG
A0QSU3;I7G4D6	MSMEG_1602	93	107	yes	no	2	0.0083369	71.316	NLPVAEQAGQVETVK	GGMGVLHRNLPVAEQA	AGQVETVKRSEAGMVT
A0QSU3;I7G4D6	MSMEG_1602	93	108	yes	no	3	0.00044631	105.63	NLPVAEQAGQVETVKR	GGMGVLHRNLPVAEQA	GQVETVKRSEAGMVTD
A0QSU3;I7G4D6	MSMEG_1602	223	236	yes	no	3	0.016186	59.294	TEQFPLSTKDSDGR	ITVKDFVKTEQFPLST	STKDSDGRLLVGAAVG
A0QSU3;I7G4D6	MSMEG_1602	62	76	yes	no	2	0.015706	72.662	VPLVSSAMDTVTESR	LTKRIRLRVPLVSSAM	MDTVTESRMAIAMARA
A0QSV0	MSMEG_1610	28	46	yes	yes	3	0.021595	43.752	EARVYSEVVPHTAGVEEIK	QLIARRVREARVYSEV	TAGVEEIKAKDPQAIV
A0QSV0	MSMEG_1610	384	394	yes	yes	2	0.00060236	95.618	ELGLPEEIVAR	DEVRAVGRELGLPEEI	LPEEIVARQPFPGPGL
A0QSV0	MSMEG_1610	165	186	yes	yes	3;4;5	6.4784e-06	117.29	LAGVQYHPEVLHSPHGQQVLSR	GFENRARRLAGVQYHP	HGQQVLSRFLHDFAGI
A0QSV0	MSMEG_1610	275	283	yes	yes	2	0.0015163	91.867	LVTVDVADR	FVAATGAKLVTVDVAD	VTVDVADRFLEALTGV
A0QSV0	MSMEG_1610	275	297	yes	yes	3	3.1903e-07	110.33	LVTVDVADRFLEALTGVTNPEGK	FVAATGAKLVTVDVAD	GVTNPEGKRKIIGREF
A0QSV0	MSMEG_1610	395	405	yes	yes	2	0.00024926	102.06	QPFPGPGLGIR	LPEEIVARQPFPGPGL	PGPGLGIRIVGEVTAE
A0QSV0	MSMEG_1610	483	490	yes	yes	2	0.0086434	72.879	VPYEVLER	AMTADWTRVPYEVLER	VPYEVLERISTRITNE
A0QSV0	MSMEG_1610	505	520	yes	yes	2	0.00099574	96.247	VVLDITSKPPGTIEWE	NEVREVNRVVLDITSK	PPGTIEWE________
A0QSV0	MSMEG_1610	31	46	yes	yes	2	0.0047145	84.046	VYSEVVPHTAGVEEIK	ARRVREARVYSEVVPH	TAGVEEIKAKDPQAIV
A0QSX4	MSMEG_1635	151	167	yes	yes	3	0.0070339	68.978	GLGSAWTTLHLLGEGEK	FMLALRSRGLGSAWTT	HLLGEGEKQAAEVVGI
A0QSX4	MSMEG_1635	202	213	yes	yes	2	0.017627	67.385	LPAEQFAHWDTW	TDFKKAKRLPAEQFAH	QFAHWDTW________
A0QSX4	MSMEG_1635	1	15	yes	yes	2	0.011076	77.204	MTLNLSVDELLTTTR	________________	DELLTTTRSVRKRLDF
A0QSX4	MSMEG_1635	1	19	yes	yes	3	0.021366	46.337	MTLNLSVDELLTTTRSVRK	________________	TTTRSVRKRLDFEKPV
A0QSX4	MSMEG_1635	168	179	yes	yes	2	0.014893	62.081	QAAEVVGIPFDK	HLLGEGEKQAAEVVGI	VVGIPFDKYSQAGLFP
A0QSX4	MSMEG_1635	71	84	yes	yes	2	0.0039708	80.387	SNAIPYLEQEAAER	KALADIYRSNAIPYLE	LEQEAAERGDIRDQQQ
A0QSX4	MSMEG_1635	2	15	yes	yes	2	0.00020548	106.76	TLNLSVDELLTTTR	________________	DELLTTTRSVRKRLDF
A0QSZ1	MSMEG_1652	360	378	yes	yes	3;4	6.0675e-05	95.873	AFVNALTLHSHVANIGDVR	SGGLEAGKAFVNALTL	VANIGDVRSLVIHPAS
A0QSZ1	MSMEG_1652	240	266	yes	yes	3	0.0013347	66.52	FPGFTEPDPSYHGVVFAELGAPAYALK	TFDWTNGKFPGFTEPD	GAPAYALKARVQLLRD
A0QSZ1	MSMEG_1652	64	75	yes	yes	2	0.00039847	102.97	IGNPTTDVVEQR	VPGNIYTRIGNPTTDV	TTDVVEQRIAALEGGV
A0QSZ1	MSMEG_1652	130	147	yes	yes	2	0.0070427	69.612	LGIETTFVENPDDLESWR	LLHYTLPKLGIETTFV	PDDLESWRAAVRPNTK
A0QSZ1	MSMEG_1652	1	15	yes	yes	2	0.019269	45.213	MTTPDPTENWSFETK	________________	ENWSFETKQIHAGQSP
A0QSZ1	MSMEG_1652	379	408	yes	yes	4	3.4669e-06	93.529	SLVIHPASTTHQQLSPEEQLSTGVTPGLVR	VANIGDVRSLVIHPAS	GVTPGLVRLAVGLEGI
A0QSZ3	MSMEG_1654	693	711	yes	yes	2	1.626e-14	155.24	ALAEQEEAIVSELNSVQGK	ERFKPLAKALAEQEEA	ELNSVQGKTVDIGGYY
A0QSZ3	MSMEG_1654	377	386	yes	yes	2	1.0639e-05	128.03	AVNPESTFSR	DGRTKDTKAVNPESTF	NPESTFSRMYQEMINF
A0QSZ3	MSMEG_1654	466	474	yes	yes	2	0.010507	75.509	DAPIRDWVK	IWRMPIVKDAPIRDWV	APIRDWVKLAVTRARL
A0QSZ3	MSMEG_1654	31	40	yes	yes	2	0.009326	73.9	FAEAAGIDVK	AFLPVVRKFAEAAGID	EAAGIDVKTSDISVAA
A0QSZ3	MSMEG_1654	339	360	yes	yes	3	2.2446e-05	98.76	GISNFHSPSDVIVDASMPAMIR	LAMVDSAKGISNFHSP	ASMPAMIRLGGKMYGA
A0QSZ3	MSMEG_1654	538	550	yes	yes	3	0.00028689	103.11	GKDTIAATGNILR	YTLERVVRGKDTIAAT	AATGNILRDYLTDLFP
A0QSZ3	MSMEG_1654	106	117	yes	yes	2	0.00079025	93.345	GYNVPDYPANPK	AIKELQGKGYNVPDYP	PDYPANPKTDDEKKIK
A0QSZ3	MSMEG_1654	50	63	yes	yes	2;3	1.344e-09	147.26	ILAEFGDHLTEEQR	SDISVAARILAEFGDH	DHLTEEQRVPDNLGEL
A0QSZ3	MSMEG_1654	50	84	yes	yes	4	1.3615e-26	136.8	ILAEFGDHLTEEQRVPDNLGELGALTQDPSANIIK	SDISVAARILAEFGDH	DPSANIIKLPNISASV
A0QSZ3	MSMEG_1654	131	141	yes	yes	2	7.4194e-05	117.7	ILGSAVNPVLR	KIKDRYAKILGSAVNP	SAVNPVLREGNSDRRA
A0QSZ3	MSMEG_1654	519	529	yes	yes	2	7.5887e-22	155.06	IQIMPQVWAMR	DHDTEGLKIQIMPQVW	MPQVWAMRYTLERVVR
A0QSZ3	MSMEG_1654	232	247	yes	yes	3	0.00018512	128.06	KALIAFYEEQIEDAYK	IDSMYMSKKALIAFYE	EQIEDAYKTGVMFSLH
A0QSZ3	MSMEG_1654	218	231	yes	yes	2	8.3181e-05	123.76	LDAGDIIDSMYMSK	IVLKPEVKLDAGDIID	IDSMYMSKKALIAFYE
A0QSZ3	MSMEG_1654	85	100	yes	yes	2	0.00010893	134.88	LPNISASVPQLLAAIK	DPSANIIKLPNISASV	PQLLAAIKELQGKGYN
A0QSZ3	MSMEG_1654	206	217	yes	yes	3	0.017785	54.005	SGEEIVLKPEVK	VKMVLKTKSGEEIVLK	IVLKPEVKLDAGDIID
A0QSZ3	MSMEG_1654	397	418	yes	yes	3	3.441e-06	127.5	THGQFDPTTMGTVPNVGLMAQK	QEMINFCKTHGQFDPT	NVGLMAQKAEEYGSHD
A0QSZ3	MSMEG_1654	712	725	yes	yes	2	0.0010236	101.3	TVDIGGYYYPDPEK	ELNSVQGKTVDIGGYY	YYYPDPEKTSEVMRPS
A0QSZ3	MSMEG_1654	275	283	yes	yes	2	0.014856	52.482	VFYKDAFAK	IVFGHAVKVFYKDAFA	FYKDAFAKHEKLFDEL
A0QSZ3	MSMEG_1654	64	84	yes	yes	2	9.8623e-05	91.166	VPDNLGELGALTQDPSANIIK	DHLTEEQRVPDNLGEL	DPSANIIKLPNISASV
A0QSZ3	MSMEG_1654	263	274	yes	yes	3	0.011369	41.383	VSHPIVFGHAVK	HVKATMMKVSHPIVFG	IVFGHAVKVFYKDAFA
A0QSZ6	MSMEG_1657	238	263	yes	yes	3	0.0066811	58.332	FDPEAKPGISNLLTIQSAVTGTTVDK	TDSEREIRFDPEAKPG	VTGTTVDKLVESYAGR
A0QSZ6	MSMEG_1657	173	186	yes	yes	2	0.0029735	83.243	FPDTFVVPEPMIPK	LAQRFNARFPDTFVVP	VPEPMIPKATAKIYDL
A0QSZ6	MSMEG_1657	191	200	yes	yes	2	0.0034442	79.07	IYDLQDPTAK	MIPKATAKIYDLQDPT	DLQDPTAKMSKSAATD
A0QSZ6	MSMEG_1657	111	117	no	no		1	NaN	MTQFKDK	TGFGQASRMTQFKDKS	RMTQFKDKSQKQGADA
A0QSZ6	MSMEG_1657	295	314	yes	yes	3	1.4612e-08	154.39	VDDLLSDRAELESVLAAGAR	FVTPIKTRVDDLLSDR	SVLAAGARRATEVSAK
A0QT08	MSMEG_1670	89	99	yes	yes	2	0.0028333	80.69	EAIDAVLDLEK	DAVEIMCKEAIDAVLD	DAVLDLEKMGMPFNRT
A0QT08	MSMEG_1670	317	326	yes	yes	2	0.0089273	64.374	HLGEDVLEAK	DYVYIDVRHLGEDVLE	GEDVLEAKLPDITEFA
A0QT08	MSMEG_1670	567	576	yes	yes	3	0.01054	55.721	LDYKPVVQTR	TDLLSDIRLDYKPVVQ	YKPVVQTRYEPMERKY
A0QT08	MSMEG_1670	327	335	yes	yes	2	0.00015659	104.01	LPDITEFAR	GEDVLEAKLPDITEFA	PDITEFARTYLGVDPV
A0QT08	MSMEG_1670	131	153	yes	yes	3	0.021254	44.047	RACYAADRTGHMILQTLYQNCVK	DHGKAPVRRACYAADR	TLYQNCVKHDVEFFNE
A0QT08	MSMEG_1670	293	302	yes	yes	2	2.7197e-09	129.88	SMVLEVLEGR	APRDIVARSMVLEVLE	VLEVLEGRGAGPNKDY
A0QT08	MSMEG_1670	139	153	yes	yes	2	0.020992	41.227	TGHMILQTLYQNCVK	RACYAADRTGHMILQT	TLYQNCVKHDVEFFNE
A0QT17	MSMEG_1679	240	251	yes	yes	2	3.17e-07	141.13	AETLGQLAEIER	TEGRWYVRAETLGQLA	GQLAEIERKVMRCFEA
A0QT17	MSMEG_1679	161	174	yes	yes	3	0.0011206	93.478	AQPFAVSHSHIEYR	PGPVDVARAQPFAVSH	SHSHIEYRGKSAHAAA
A0QT17	MSMEG_1679	221	235	yes	yes	3	0.0059586	68.283	GGEAPNAIAEHTEGR	RVHGMMTRGGEAPNAI	IAEHTEGRWYVRAETL
A0QT17	MSMEG_1679	140	160	yes	yes	4	0.021089	34.793	GGFDGQHFAAMVHPGPVDVAR	GKIELLERGGFDGQHF	PGPVDVARAQPFAVSH
A0QT17	MSMEG_1679	1	14	yes	yes	2	0.019782	58.098	MSTSDTAVAETVTR	________________	AVAETVTRHHPHLVAL
A0QT17	MSMEG_1679	1	24	yes	yes	3	0.020016	42.348	MSTSDTAVAETVTRHHPHLVALSR	________________	PHLVALSRDLYDHPEI
A0QT17	MSMEG_1679	300	311	yes	yes	2	3.2962e-09	138.42	QFVSGPDTAMAR	RRATAVGRQFVSGPDT	GPDTAMARASTDMGNV
A0QT17	MSMEG_1679	206	213	yes	yes	2	0.0079067	74.301	QQLPVSVR	QVAIGLLRQQLPVSVR	QQLPVSVRVHGMMTRG
A0QT17	MSMEG_1679	2	14	yes	yes	2	6.8886e-30	175.88	STSDTAVAETVTR	________________	AVAETVTRHHPHLVAL
A0QT18	MSMEG_1680	150	162	yes	yes	2	0.00052137	104.94	AALAAGGEAGPVR	DRLLDGLRAALAAGGE	GGEAGPVRSAGMIVVE
A0QT18	MSMEG_1680	35	69	yes	yes	3	0.00013489	81.876	AGVGVVATQNVTNPALGPLTLDSLEAGFDAPTALK	ASRCAYARAGVGVVAT	FDAPTALKATLAQERF
A0QT18	MSMEG_1680	215	224	yes	yes	2	0.005331	73.499	APSYGVPGDR	VRGIDPTRAPSYGVPG	SYGVPGDR________
A0QT18	MSMEG_1680	209	224	yes	yes	3	0.0066657	67.326	GIDPTRAPSYGVPGDR	QKKDYRVRGIDPTRAP	SYGVPGDR________
A0QT18	MSMEG_1680	163	180	yes	yes	2	5.1697e-21	166.48	SAGMIVVEDVSWPVTDLR	GGEAGPVRSAGMIVVE	SWPVTDLRVDFADDPI
A0QT19	MSMEG_1681	1	15	yes	yes	2	0.019041	49.298	MTMTDIATPTHTRIR	________________	TPTHTRIRPFNTKDTY
A0QT19	MSMEG_1681	2	15	yes	yes	2	0.015	46.378	TMTDIATPTHTRIR	________________	TPTHTRIRPFNTKDTY
A0QT19;I7FYL2	MSMEG_1681	56	69	yes	no	2	0.011204	68.044	ESVGIGDVAAQTEK	IGQDLETRESVGIGDV	DVAAQTEKAMSNIAML
A0QT19;I7FYL2	MSMEG_1681	46	55	yes	no	2	0.0011569	91.549	GQIGQDLETR	AGGVVYLRGQIGQDLE	IGQDLETRESVGIGDV
A0QTE1	MSMEG_1807	526	542	yes	yes	2	8.8227e-21	166.52	AASGDAVTAPMQGTVVK	KRGGGGAKAASGDAVT	PMQGTVVKVAVEEGQE
A0QTE1	MSMEG_1807	133	156	yes	yes	4	2.6256e-05	84.948	AKAPLVPGTPDPVKDADEVVAFAK	TARHIAARAKAPLVPG	DEVVAFAKEHGVPVAI
A0QTE1	MSMEG_1807	412	429	yes	yes	3	3.1764e-98	210.02	ALAEFTVEGLATVIPFHR	EALERSRRALAEFTVE	ATVIPFHRAVVSDPAF
A0QTE1	MSMEG_1807	2	11	yes	yes	2	0.01695	50.034	ANHASSKISK	________________	HASSKISKVLVANRGE
A0QTE1	MSMEG_1807	135	156	yes	yes	3	8.7923e-06	107.02	APLVPGTPDPVKDADEVVAFAK	RHIAARAKAPLVPGTP	DEVVAFAKEHGVPVAI
A0QTE1	MSMEG_1807	430	443	yes	yes	2	7.2478e-10	151.66	AVVSDPAFIGDGEK	ATVIPFHRAVVSDPAF	AFIGDGEKFDVHTRWI
A0QTE1	MSMEG_1807	430	449	yes	yes	3;4	1.4077e-07	142.58	AVVSDPAFIGDGEKFDVHTR	ATVIPFHRAVVSDPAF	EKFDVHTRWIETEWNN
A0QTE1	MSMEG_1807	30	50	yes	yes	3	6.0592e-43	184.2	DAGLASVAVYAEPDADAPHVR	VRVIRAAKDAGLASVA	DADAPHVRLADEAFAL
A0QTE1	MSMEG_1807	574	598	yes	yes	2;3	2.4252e-47	183.46	DGTITGLAVEAGAAITQGTVIAEIK	ENPVTAHKDGTITGLA	GTVIAEIK________
A0QTE1	MSMEG_1807	157	165	yes	yes	2	1.935e-06	119.21	EHGVPVAIK	DEVVAFAKEHGVPVAI	HGVPVAIKAAFGGGGR
A0QTE1	MSMEG_1807	364	373	yes	yes	2	0.00018332	101.46	FVAPTGPGVR	PAPGPVTKFVAPTGPG	APTGPGVRMDSGVETG
A0QTE1	MSMEG_1807	353	363	yes	yes	2	0.00030819	102.95	GFLPAPGPVTK	INGEDAGRGFLPAPGP	PAPGPVTKFVAPTGPG
A0QTE1	MSMEG_1807	215	234	yes	yes	2;3;4	2.2854e-54	188.54	HVEAQVIADQHGNVVVAGTR	ERYLDKPRHVEAQVIA	NVVVAGTRDCSLQRRF
A0QTE1	MSMEG_1807	322	337	yes	yes	2	8.4021e-05	135.61	IANGEPLDITEDPTPR	DLVRQQFKIANGEPLD	ITEDPTPRGHSFEFRI
A0QTE1	MSMEG_1807	51	72	yes	yes	2;3	3.0465e-06	128.67	LADEAFALGGQTSAESYLVFEK	DADAPHVRLADEAFAL	ESYLVFEKILDAAEKS
A0QTE1	MSMEG_1807	395	402	yes	yes	2	0.0026888	90.37	LIVTGATR	QFDSMLAKLIVTGATR	LIVTGATREEALERSR
A0QTE1	MSMEG_1807	300	317	yes	yes	2;3	9.2561e-66	199.09	LQVEHPVTEETSGIDLVR	SFLEVNTRLQVEHPVT	TSGIDLVRQQFKIANG
A0QTE1	MSMEG_1807	245	259	yes	yes	2	0.00022591	111.07	LVEEAPAPFLTDAQR	SLQRRFQKLVEEAPAP	PFLTDAQRKEIHESAK
A0QTE1	MSMEG_1807	245	260	yes	yes	3	0.0019758	101.75	LVEEAPAPFLTDAQRK	SLQRRFQKLVEEAPAP	FLTDAQRKEIHESAKR
A0QTE1	MSMEG_1807	374	394	yes	yes	2;3	0.00035761	89.659	MDSGVETGSVIGGQFDSMLAK	APTGPGVRMDSGVETG	QFDSMLAKLIVTGATR
A0QTE1	MSMEG_1807	477	486	yes	yes	2	0.0021771	91.469	QTVVVEVGGR	EEEDTVPRQTVVVEVG	VVVEVGGRRLEVSLPG
A0QTE1	MSMEG_1807	487	511	yes	yes	3	5.7303e-47	181.13	RLEVSLPGDLAIGGGGGAAAPGVVR	VVVEVGGRRLEVSLPG	AAAPGVVRKKPKPRKR
A0QTE1	MSMEG_1807	180	193	yes	yes	2;3	4.0851e-80	208.51	TLEEIPELFESATR	GRGMKVARTLEEIPEL	ELFESATREAIAAFGR
A0QTE1	MSMEG_1807	12	23	yes	yes	3	0.014449	54.198	VLVANRGEIAVR	HASSKISKVLVANRGE	NRGEIAVRVIRAAKDA
A0QTE1	MSMEG_1807	450	476	yes	yes	3	1.776e-06	92.38	WIETEWNNTVEPFTGGDPIEEEDTVPR	EKFDVHTRWIETEWNN	EEEDTVPRQTVVVEVG
A0QTE7	MSMEG_1813	516	523	yes	yes	2	0.00013566	106.42	GYVANALR	VIPPSHTRGYVANALR	GYVANALRLLERKIVQ
A0QTE7	MSMEG_1813	56	73	yes	yes	2;3	0.00046511	120.9	ILALLDEGSFVELDALAK	GKLTARERILALLDEG	VELDALAKHRSTNFGL
A0QTE7	MSMEG_1813	150	162	yes	yes	2	2.9953e-05	131.08	IQEGVVSLGLYSR	INDGAGARIQEGVVSL	VSLGLYSRIFHNNIKA
A0QTE7	MSMEG_1813	483	502	yes	yes	2	2.0842e-31	173.09	LELQQTYEDTLVNPYIAAER	GEDVDALRLELQQTYE	NPYIAAERGYVDAVIP
A0QTE7	MSMEG_1813	406	417	yes	yes	2	9.4668e-05	120.03	LLYAYGEATVAK	GIIRRGAKLLYAYGEA	YGEATVAKVTVITRKS
A0QTE7	MSMEG_1813	84	101	yes	yes	3	0.00091016	85.496	NRPLGDGVITGYGTIDGR	STNFGLEKNRPLGDGV	GYGTIDGRDVCIFSQD
A0QTE7	MSMEG_1813	28	43	yes	yes	3;4	0.0012545	93.738	RTEETLHPVGEAAVDK	GKLADLKRRTEETLHP	VGEAAVDKVHAKGKLT
A0QTE7	MSMEG_1813	238	256	yes	yes	2;3	0.00027095	103.73	SGTAHYVASGEQDAFDYVR	GAHTHMAKSGTAHYVA	QDAFDYVRDLLSYLPP
A0QTE7	MSMEG_1813	76	83	yes	yes	2	0.0019451	93.143	STNFGLEK	LDALAKHRSTNFGLEK	STNFGLEKNRPLGDGV
A0QTE7	MSMEG_1813	425	436	yes	yes	2	0.019953	40.516	SYGGAYCVMGSK	KVTVITRKSYGGAYCV	AYCVMGSKDMGADVVV
A0QTE7	MSMEG_1813	29	43	yes	yes	3	0.02055	47.506	TEETLHPVGEAAVDK	KLADLKRRTEETLHPV	VGEAAVDKVHAKGKLT
A0QTE7	MSMEG_1813	2	21	yes	yes	3	0.017406	58.339	TSVTEPSAEHQVDIHTTAGK	________________	DIHTTAGKLADLKRRT
A0QTE7	MSMEG_1813	217	237	yes	yes	3	7.5181e-05	102.24	TVTGEDVTMEELGGAHTHMAK	ITGPDVIKTVTGEDVT	GAHTHMAKSGTAHYVA
A0QTF4	MSMEG_1821	2	23	yes	yes	3	4.6751e-06	121.47	AAWGGNPSFDLFQLPEEHQELR	________________	PEEHQELRAAIRALAE
A0QTF4	MSMEG_1821	33	46	yes	yes	3	0.019661	32.152	EIAPHAADVDENAR	AIRALAEKEIAPHAAD	ADVDENARFPQEALDA
A0QTF4	MSMEG_1821	233	242	yes	yes	2	0.00016538	102.06	IIGEPGTGFK	NCRIPGDRIIGEPGTG	GEPGTGFKTALATLDH
A0QTF4	MSMEG_1821	368	380	yes	yes	2	1.0602e-07	143.31	ITQIYEGTNQIQR	ERMMRDAKITQIYEGT	EGTNQIQRVVMSRALL
A0QTF4	MSMEG_1821	102	110	yes	yes	2	9.1047e-20	148.99	LGTMGLILR	SLIPAVNKLGTMGLIL	GTMGLILRGSDELKKQ
A0QTF4	MSMEG_1821	118	137	yes	yes	3	4.2938e-05	123.58	QVLPQLASGAAMASYALSER	RGSDELKKQVLPQLAS	ASYALSEREAGSDAAS
A0QTK2	MSMEG_1874	176	186	yes	yes	2	7.7485e-05	124.67	DVLLEQVWGYR	KPRQVFTRDVLLEQVW	LEQVWGYRHPADTRLV
A0QTK2	MSMEG_1874	27	46	yes	yes	2	0.00045543	94.911	GEGFDTAVIGDGSQALTAVR	EMLTIVLRGEGFDTAV	SQALTAVRELRPDLVL
A0QTK2	MSMEG_1874	123	144	yes	yes	3	4.0327e-05	95.344	NEDEPAEMLSIGDVEIDVPAHK	RVRARLRRNEDEPAEM	EIDVPAHKVTRQGEQI
A0QTK2	MSMEG_1874	205	219	yes	yes	3	0.00046866	101.53	VEKDPENPQVVLTVR	HVQRLRAKVEKDPENP	PQVVLTVRGVGYKAGP
A0QTP2	MSMEG_1914	140	150	yes	yes	2	6.5771e-05	115.29	AALQALPEEFR	ALPDTEIKAALQALPE	QALPEEFRMAVYYADV
A0QTP2	MSMEG_1914	29	43	yes	yes	2	1.4577e-45	181.76	DAIPLLDQLYGGALR	ELTARFERDAIPLLDQ	QLYGGALRMTRNPADA
A0QTP2	MSMEG_1914	165	180	yes	yes	2	0.0007326	110.84	EIAEIMETPIGTVMSR	DVEGFPYKEIAEIMET	PIGTVMSRLHRGRRQL
A0QTP2	MSMEG_1914	82	92	yes	yes	2	8.411e-08	125.72	ILTNTYINSYR	NLKAWLYRILTNTYIN	NTYINSYRKKQRQPSE
A0QTP2	MSMEG_1914	151	164	yes	yes	2	0.019605	69.456	MAVYYADVEGFPYK	QALPEEFRMAVYYADV	DVEGFPYKEIAEIMET
A0QTP2	MSMEG_1914	97	123	yes	yes	3	1.6696e-11	117.53	QPSEYPTDEITDWQLASNAEHSSTGLR	NSYRKKQRQPSEYPTD	EHSSTGLRSAEVEALE
A0QTP2	MSMEG_1914	124	139	yes	yes	2	5.7475e-05	136.39	SAEVEALEALPDTEIK	EHSSTGLRSAEVEALE	ALPDTEIKAALQALPE
A0QTP2	MSMEG_1914	2	25	yes	yes	4	0.00028894	76.156	TDVDRVEPETPPEREETDAELTAR	________________	TDAELTARFERDAIPL
A0QU00	MSMEG_2026	34	48	yes	yes	2	0.012403	82.837	DVSSVADIAETAPDR	HNLVVTARDVSSVADI	IAETAPDRVVAAPLDV
A0QU00	MSMEG_2026	73	88	yes	yes	2	0.00078246	113.37	FGGVDVLVNNAGYGYR	AAQLADERFGGVDVLV	NNAGYGYRAAVEEGDD
A0QU00	MSMEG_2026	16	33	yes	yes	3	0.00031864	123.4	TLAEAVAAAGHNLVVTAR	GCSTGIGRTLAEAVAA	HNLVVTARDVSSVADI
A0QU00	MSMEG_2026	49	72	yes	yes	3	1.8029e-07	113.63	VVAAPLDVTRPEQVTAAAQLADER	IAETAPDRVVAAPLDV	AAQLADERFGGVDVLV
A0QU53	MSMEG_2080	280	307	yes	yes	4	6.0543e-05	83.435	AILTDAGVEISYDKPAHAQSAAAAEFLR	RAALEDLRAILTDAGV	AAAAEFLRMEADWEAG
A0QU53	MSMEG_2080	2	9	yes	yes	2	4.2345e-05	115.49	AINLELPR	________________	AINLELPRKLQAVVEK
A0QU53	MSMEG_2080	176	187	yes	yes	2;3	0.00051657	99.844	ATHIVVWATLDK	IFVTAGSRATHIVVWA	VVWATLDKSLGRAAIK
A0QU53	MSMEG_2080	354	371	yes	yes	2	6.7687e-22	169.06	AVEMAGTTGYSEQTLLEK	VASDITLKAVEMAGTT	SEQTLLEKWARDSKIL
A0QU53	MSMEG_2080	378	395	yes	yes	2;3	1.0127e-109	212.7	ILDIFEGTQQIQQLVVAR	EKWARDSKILDIFEGT	IQQLVVARRLLGLTSA
A0QU53	MSMEG_2080	32	58	yes	yes	4	4.6465e-05	83.202	KYDLAEHAYPVELDTLANLFEGISSAK	EMLRPISRKYDLAEHA	FEGISSAKTISFAGAE
A0QU53	MSMEG_2080	397	406	yes	yes	2	0.00010098	104.22	LLGLTSAELK	QQLVVARRLLGLTSAE	GLTSAELK________
A0QU53	MSMEG_2080	308	321	yes	yes	2	6.6005e-05	127.3	MEADWEAGYLLTVR	AAAAEFLRMEADWEAG	AGYLLTVRSAWQADNN
A0QU53	MSMEG_2080	109	127	yes	yes	2	0.0020527	81.807	QGLGNAAISSVATPEQLER	ALLLSVPRQGLGNAAI	ATPEQLERLGKDVWAA
A0QU61	MSMEG_2089	26	42	yes	yes	3	0.019743	54.964	IDKGEFVFLIGPSGSGK	ALDDVSLKIDKGEFVF	IGPSGSGKSTFMRLLL
A0QU61	MSMEG_2089	2	9	yes	yes	2	0.020738	50.127	ITLDHVTK	________________	ITLDHVTKQYKSSARP
A0QU61	MSMEG_2089	48	61	yes	yes	2	8.9189e-05	122.52	LLLGADTPTSGDVR	SGKSTFMRLLLGADTP	TPTSGDVRVSKFHVNK
A0QU61	MSMEG_2089	135	146	yes	yes	2	0.015296	69.261	LPSELSGGEQQR	GLSGKANRLPSELSGG	LSGGEQQRVAIARAFV
A0QU61	MSMEG_2089	96	110	yes	yes	2	0.0015225	90.561	TVFENVAFALEVIGK	DFRLLQQKTVFENVAF	FALEVIGKRADTINRV
A0QU61	MSMEG_2089	208	215	yes	yes	2	1.627e-07	115.49	VVELELGR	IVDSMRQRVVELELGR	VVELELGRLIRDEQRG
A0QUE0	MSMEG_2174	514	539	yes	yes	3;4	2.7906e-11	108.32	AAADREWTYGHVVVDEAQELSEMDWR	DNRELSERAAADREWT	ELSEMDWRLLMRRCPR
A0QUE0	MSMEG_2174	291	314	yes	yes	3	0.0075898	59.359	AAVADRQELPSEPIPIDLSDVTMR	LKILDVLKAAVADRQE	DLSDVTMRIDAETAKW
A0QUE0	MSMEG_2174	339	352	yes	yes	2;3	2.2497e-72	192.4	AEFVDVVTYVVTER	GLPHNEARAEFVDVVT	VTYVVTERAVARIGRG
A0QUE0	MSMEG_2174	712	733	yes	yes	2;3	1.0491e-08	143.91	DALPQALAGLAEGDAAATVEQR	QRLGVLYRDALPQALA	AAATVEQRTSA_____
A0QUE0	MSMEG_2174	174	188	yes	yes	2;3	2.2333e-07	144.29	DIVATIQAEQDQVIR	APRGEGMRDIVATIQA	AEQDQVIRLDHTGVLV
A0QUE0	MSMEG_2174	5	14	yes	yes	2	0.0013431	98.04	DYEDELQSER	________________	EDELQSERDYVAGLYA
A0QUE0	MSMEG_2174	15	23	yes	yes	2	0.0091416	66.692	DYVAGLYAR	EDELQSERDYVAGLYA	YVAGLYARLDAERAQS
A0QUE0	MSMEG_2174	648	669	yes	yes	2	0.017984	65.184	EGTSVVIGPPDVPGTVPPSETK	FVSEEAGREGTSVVIG	TVPPSETKGLEFDAVL
A0QUE0	MSMEG_2174	691	701	yes	yes	2	5.8396e-05	129	GAAELYVALTR	RILADGPRGAAELYVA	ELYVALTRATQRLGVL
A0QUE0	MSMEG_2174	670	683	yes	yes	2	7.3084e-05	125.84	GLEFDAVLVVEPER	TVPPSETKGLEFDAVL	VLVVEPERILADGPRG
A0QUE0	MSMEG_2174	227	244	yes	yes	3;4	0.00017205	128.74	HGVLVVGPTPAFLDHIGR	TYRKQMERHGVLVVGP	AFLDHIGRVLPSLGES
A0QUE0	MSMEG_2174	135	168	yes	yes	4;5	0.00016731	85.004	KVVDFTDEILGRPTGAEHDATNDAALLAAVNAPR	RQFHTLGRKVVDFTDE	LAAVNAPRGEGMRDIV
A0QUE0	MSMEG_2174	111	124	yes	yes	2	9.0915e-10	151.16	PFYVATAANPENMR	DWRAPMARPFYVATAA	AANPENMRRRRQFHTL
A0QUE0	MSMEG_2174	297	314	yes	yes	2	4.545e-52	192.24	QELPSEPIPIDLSDVTMR	LKAAVADRQELPSEPI	DLSDVTMRIDAETAKW
A0QUE0	MSMEG_2174	128	146	yes	yes	3	0.021094	57.936	QFHTLGRKVVDFTDEILGR	PENMRRRRQFHTLGRK	FTDEILGRPTGAEHDA
A0QUE0	MSMEG_2174	627	647	yes	yes	3	3.801e-23	164.56	QVTDDDIASAIAEFVSEEAGR	CGVAPWARQVTDDDIA	FVSEEAGREGTSVVIG
A0QUE0	MSMEG_2174	549	559	yes	yes	2	6.7965e-05	119.27	SFTIVGDLAQR	LMRRCPRRSFTIVGDL	IVGDLAQRRSPAGARS
A0QUE0	MSMEG_2174	2	14	yes	yes	2;3	0.002028	89.911	SGRDYEDELQSER	________________	EDELQSERDYVAGLYA
A0QUE0	MSMEG_2174	584	590	yes	yes	2	0.008439	72.138	SLSVNYR	VPGRWVYKSLSVNYRT	KSLSVNYRTPAEIMAV
A0QUE0	MSMEG_2174	567	579	yes	yes	2	4.9109e-05	119.21	SWGAMLDSYVPGR	RRSPAGARSWGAMLDS	LDSYVPGRWVYKSLSV
A0QUE0	MSMEG_2174	213	221	yes	yes	2	1.1273e-05	113.18	VAYLLYTYR	KTVVALHRVAYLLYTY	AYLLYTYRKQMERHGV
A0QUE0	MSMEG_2174	136	168	yes	yes	4	3.5283e-18	121.72	VVDFTDEILGRPTGAEHDATNDAALLAAVNAPR	QFHTLGRKVVDFTDEI	LAAVNAPRGEGMRDIV
A0QUV6	MSMEG_2351	43	51	yes	yes	2	0.00050228	97.635	AVEEALLIK	VLDEINERAVEEALLI	VEEALLIKEREGGDST
A0QUV6	MSMEG_2351	85	107	yes	yes	3;4	9.2204e-07	100.59	AVHVKDDGLHGSDLIQTAWTLAR	ALSMGADKAVHVKDDG	QTAWTLARALGTIEGT
A0QUV6	MSMEG_2351	90	107	yes	yes	2;3	6.0853e-21	163.34	DDGLHGSDLIQTAWTLAR	ADKAVHVKDDGLHGSD	QTAWTLARALGTIEGT
A0QUV6	MSMEG_2351	54	69	yes	yes	2	1.4404e-28	171.08	EGGDSTVTVLTAGPER	EALLIKEREGGDSTVT	VLTAGPERATEAIRKA
A0QUV6	MSMEG_2351	52	69	yes	yes	3	0.0021476	77.969	EREGGDSTVTVLTAGPER	VEEALLIKEREGGDST	VLTAGPERATEAIRKA
A0QUV6	MSMEG_2351	163	184	yes	yes	3	3.193e-06	106	ETDEGVFTLEASLPAVVSVNEK	NGKVTAERETDEGVFT	AVVSVNEKINEPRFPS
A0QUV6	MSMEG_2351	203	227	yes	yes	3	1.0398e-10	140.4	EVTVLSLAEIGVEPDEVGVANAGSK	GIMAAKKKEVTVLSLA	GVANAGSKVLASTPKP
A0QUV6	MSMEG_2351	253	261	yes	yes	2	1.0161e-06	130.75	IAEYLVAQK	DEGDGGTKIAEYLVAQ	AEYLVAQKLI______
A0QUV6	MSMEG_2351	201	227	yes	yes	4	0.018181	42.399	KKEVTVLSLAEIGVEPDEVGVANAGSK	FKGIMAAKKKEVTVLS	GVANAGSKVLASTPKP
A0QUV6	MSMEG_2351	20	29	yes	yes	2	6.5934e-05	105.4	LSDGDFTLDR	PDTWSERKLSDGDFTL	DGDFTLDREAADAVLD
A0QUV6	MSMEG_2351	10	18	yes	yes	2	3.7603e-18	160.82	QVPDTWSER	TNIVVLIKQVPDTWSE	VPDTWSERKLSDGDFT
A0QUV6	MSMEG_2351	2	9	yes	yes	2	0.005874	81.296	TNIVVLIK	________________	TNIVVLIKQVPDTWSE
A0QUV6	MSMEG_2351	158	184	yes	yes	3	1.9361e-11	118.9	VTAERETDEGVFTLEASLPAVVSVNEK	KLNVENGKVTAERETD	AVVSVNEKINEPRFPS
A0QUX1	MSMEG_2367	170	188	yes	yes	3	0.002681	72.359	AGVPLIEIVTKPIEGAGAR	TSLADYNRAGVPLIEI	PIEGAGARAPEIARAY
A0QUX1	MSMEG_2367	345	369	yes	yes	3	4.5857e-108	215.32	DLVNAGAVELVAATVDHGVSSEAAR	GVSDEVMRDLVNAGAV	GVSSEAARAWWGNFLV
A0QUX1	MSMEG_2367	92	104	yes	yes	2	0.021226	56.205	FARKNYFYPDQPK	CEITPWGRFARKNYFY	YFYPDQPKNYQISQYD
A0QUX1	MSMEG_2367	157	169	yes	yes	2	6.8123e-05	125.82	IAGATTSLADYNR	HLGSDTGRIAGATTSL	TSLADYNRAGVPLIEI
A0QUX1	MSMEG_2367	214	230	yes	yes	3	0.020786	42.947	MDQGSMRCDSNVSLKPK	ALDVSDVRMDQGSMRC	SNVSLKPKGAKEFGTR
A0QUX1	MSMEG_2367	261	276	yes	yes	2	1.4622e-24	161.94	QAAVLDAGGTVTQETR	AVRYEMRRQAAVLDAG	GTVTQETRHFHEDGYT
A0QUX1	MSMEG_2367	298	316	yes	yes	2	0.0012932	83.891	YFPEPDLEPVAPSPELVER	KETAQDYRYFPEPDLE	PSPELVERLRTTIPEL
A0QUX6	MSMEG_2372	557	568	yes	yes	2	0.00019155	107.09	AEDVEDVINQAR	CVGLRCERAEDVEDVI	EDVINQARAINDRPVV
A0QUX6	MSMEG_2372	357	367	yes	yes	2	4.6691e-33	176.48	AVIAELVQSLR	VPIVGDVKAVIAELVQ	AELVQSLRKTGTTAEA
A0QUX6	MSMEG_2372	605	618	yes	yes	2;3	0.00052617	98.253	DIRPLFDDNEEGHA	NDEIMAARDIRPLFDD	DDNEEGHA________
A0QUX6	MSMEG_2372	346	356	yes	yes	2	8.5223e-05	120.86	HADVPIVGDVK	PAEIGKNRHADVPIVG	VPIVGDVKAVIAELVQ
A0QUX6	MSMEG_2372	211	225	yes	yes	4	0.019997	36.928	IDLPGYKPTTKPHNR	CTFSWPPKIDLPGYKP	PTTKPHNRQIREAAKL
A0QUX6	MSMEG_2372	239	250	yes	yes	3	0.0012651	84.188	KPVLYVGGGVIR	AKLIAQARKPVLYVGG	YVGGGVIRGEATAELL
A0QUX6	MSMEG_2372	413	439	yes	yes	3	8.4142e-05	77.576	LGQIAGPDAVYVAGVGQHQMWAAQFIK	SPEFVIEKLGQIAGPD	MWAAQFIKYENPKTWL
A0QUX6	MSMEG_2372	304	313	yes	yes	2	0.00089429	93.561	SDLLIALGTR	AAVAALQRSDLLIALG	LLIALGTRFDDRVTGK
A0QUX6	MSMEG_2372	184	196	yes	yes	3	0.018827	44.44	SGRPGAVLVDIPK	AEAFHIARSGRPGAVL	AVLVDIPKDILQGQCT
A0QUX6	MSMEG_2372	390	412	yes	yes	2	1.0382e-06	103.58	STYPLSYGPQSDGSLSPEFVIEK	WEYLSGIRSTYPLSYG	SPEFVIEKLGQIAGPD
A0QUX6	MSMEG_2372	32	45	yes	yes	2	6.9086e-06	137.09	VAPEQLTGAQAVVR	SDQPQPKRVAPEQLTG	TGAQAVVRSLEEIGVD
A0QUX6	MSMEG_2372	174	183	yes	yes	2	0.0018528	85.807	VIAEAFHIAR	RNGDDIPRVIAEAFHI	AEAFHIARSGRPGAVL
A0QUX6	MSMEG_2372	331	343	yes	yes	3	0.002933	77.185	VIHADIDPAEIGK	DSFAPEAKVIHADIDP	IDPAEIGKNRHADVPI
A0QUX8	MSMEG_2374	58	73	yes	yes	2	0.0021454	92.952	AEEQGLEVDTPAEVAK	EGSKSREKAEEQGLEV	DTPAEVAKWADVIMLL
A0QUX8	MSMEG_2374	309	320	yes	yes	2	0.018424	55.258	ANAEHPIEVTGK	KELEALRKANAEHPIE	HPIEVTGKKLRDLMSW
A0QUX8	MSMEG_2374	120	132	yes	yes	2	2.4757e-05	127.78	APENVTVGMVAPK	NIHFGLIKAPENVTVG	TVGMVAPKGPGHLVRR
A0QUX8	MSMEG_2374	2	19	yes	yes	2;3	6.3245e-65	193.32	AVEMFYDDDADLSIIQGR	________________	DLSIIQGRKVAVIGYG
A0QUX8	MSMEG_2374	282	290	yes	yes	2	0.0011999	93.667	DIQDGSFVK	KRMQDILKDIQDGSFV	IQDGSFVKRLVANVEG
A0QUX8	MSMEG_2374	282	291	yes	yes	3	0.0023521	77.533	DIQDGSFVKR	KRMQDILKDIQDGSFV	QDGSFVKRLVANVEGG
A0QUX8	MSMEG_2374	324	337	yes	yes	2	4.8671e-05	134.06	DLMSWVDRPITETA	EVTGKKLRDLMSWVDR	DRPITETA________
A0QUX8	MSMEG_2374	56	73	yes	yes	2;3	1.1767e-98	214.63	EKAEEQGLEVDTPAEVAK	LKEGSKSREKAEEQGL	DTPAEVAKWADVIMLL
A0QUX8	MSMEG_2374	160	177	yes	yes	2;3	2.1572e-35	172.6	GEGQALALSYAAAIGGAR	IAIDQDPKGEGQALAL	AAAIGGARAGVIKTTF
A0QUX8	MSMEG_2374	20	38	yes	yes	3;4	8.471e-05	122.29	KVAVIGYGSQGHAHSLSLR	DLSIIQGRKVAVIGYG	HAHSLSLRDSGVQVKV
A0QUX8	MSMEG_2374	235	247	yes	yes	2	2.3106e-07	140.45	LIVDLIYEGGIAR	FEVLHELKLIVDLIYE	IYEGGIARMNYSVSDT
A0QUX8	MSMEG_2374	292	307	yes	yes	2;3	1.479e-05	138.73	LVANVEGGNKELEALR	QDGSFVKRLVANVEGG	NKELEALRKANAEHPI
A0QUX8	MSMEG_2374	292	308	yes	yes	3;4	1.0203e-05	140.49	LVANVEGGNKELEALRK	QDGSFVKRLVANVEGG	KELEALRKANAEHPIE
A0QUX8	MSMEG_2374	248	266	yes	yes	2	1.6291e-138	227.41	MNYSVSDTAEFGGYLSGPR	IYEGGIARMNYSVSDT	GGYLSGPRVIDADTKK
A0QUX8	MSMEG_2374	276	290	yes	yes	3	1.4607e-45	179.5	MQDILKDIQDGSFVK	IDADTKKRMQDILKDI	IQDGSFVKRLVANVEG
A0QUX8	MSMEG_2374	276	291	yes	yes	3	0.0022483	100.23	MQDILKDIQDGSFVKR	IDADTKKRMQDILKDI	QDGSFVKRLVANVEGG
A0QUX8	MSMEG_2374	291	307	yes	yes	3	0.0099684	69.256	RLVANVEGGNKELEALR	IQDGSFVKRLVANVEG	NKELEALRKANAEHPI
A0QUX8	MSMEG_2374	275	290	yes	yes	3	0.0015602	88.706	RMQDILKDIQDGSFVK	VIDADTKKRMQDILKD	IQDGSFVKRLVANVEG
A0QUX8	MSMEG_2374	210	234	yes	yes	3	6.223e-06	89.622	TGFEVMVEAGYAPEMAYFEVLHELK	GGTEELIKTGFEVMVE	FEVLHELKLIVDLIYE
A0QUX8	MSMEG_2374	21	38	yes	yes	3;4	2.5226e-08	145.69	VAVIGYGSQGHAHSLSLR	LSIIQGRKVAVIGYGS	HAHSLSLRDSGVQVKV
A0QUY2	MSMEG_2378	179	195	yes	yes	2	7.6185e-06	141.13	AAQLGIELLPLDDLLAR	DPYVSQARAAQLGIEL	PLDDLLARADFISVHL
A0QUY2	MSMEG_2378	72	87	yes	yes	2	0.0015388	101.04	AGVGLDNVDVDAATAR	PKLKIVARAGVGLDNV	DVDAATARGVLVVNAP
A0QUY2	MSMEG_2378	416	438	yes	yes	3	1.3954e-10	144.4	AVHADGSSINVAGTLSGPQLVEK	HRSVVDVRAVHADGSS	SGPQLVEKIVQINGRN
A0QUY2	MSMEG_2378	354	365	yes	yes	2	0.00058327	98.105	GELASEDVEILK	VSLQVQVRGELASEDV	SEDVEILKLSALRGLF
A0QUY2	MSMEG_2378	88	115	yes	yes	4	0.0041565	59.083	GVLVVNAPTSNIHSAAEHAIALLLATAR	DVDAATARGVLVVNAP	ALLLATARQIPAADAT
A0QUY2	MSMEG_2378	394	409	yes	yes	3	0.00040515	104.95	GVTAEISTATESPNHR	APALAADRGVTAEIST	ATESPNHRSVVDVRAV
A0QUY2	MSMEG_2378	160	178	yes	yes	3	0.0011593	78.674	LAAFGAHIVAYDPYVSQAR	IGQLVAQRLAAFGAHI	DPYVSQARAAQLGIEL
A0QUY2	MSMEG_2378	37	50	yes	yes	2	0.0011545	91.62	LLAAVPEADALLVR	VDGPDRAKLLAAVPEA	EADALLVRSATTVDAE
A0QUY2	MSMEG_2378	2	11	yes	yes	2	0.011127	61.344	SLPVVLIADK	________________	PVVLIADKLAESTVAA
A0QUY2	MSMEG_2378	501	510	yes	yes	2	0.021542	54.343	VDTDVPDDVR	DHATVMLRVDTDVPDD	TDVPDDVRAAIADAVG
A0QUY6	MSMEG_2382	130	146	yes	yes	2;3	5.2407e-09	146.3	AAEFILGYTIGNDVSAR	CKDVPAARAAEFILGY	IGNDVSARDQQRKDGQ
A0QUY6	MSMEG_2382	51	59	yes	yes	2	1.8709e-05	112.11	LLAPILASK	SWPLADVRLLAPILAS	LAPILASKVIAVGKNY
A0QUY6	MSMEG_2382	43	50	yes	yes	2	0.0055557	82.426	SWPLADVR	GNPNFTGRSWPLADVR	SWPLADVRLLAPILAS
A0QUY6	MSMEG_2382	196	205	yes	yes	2	1.027e-05	128.81	TSLLLHDIGR	GQVRQRSRTSLLLHDI	LLLHDIGRLVEWTSAV
A0QUY9	MSMEG_2387	244	258	yes	yes	2	0.00070566	101.72	AGMVAPDETTFEFLK	MSIEAGARAGMVAPDE	ETTFEFLKGRPHAPKG
A0QUY9	MSMEG_2387	336	349	yes	yes	3	0.00075632	91.313	ALAYMDLRPGTPMR	GARQAAEKALAYMDLR	LRPGTPMRDIAVDTVF
A0QUY9	MSMEG_2387	398	417	yes	yes	2	0.00064735	87.352	AQAESEGLDQIFTAAGAQWR	VPGSMRVRAQAESEGL	TAAGAQWRQAGCSMCL
A0QUY9	MSMEG_2387	266	278	yes	yes	2	0.0062354	74.649	GADWDAAVAAWSR	KGRPHAPKGADWDAAV	AAVAAWSRLRTDEGAE
A0QUY9	MSMEG_2387	205	218	yes	yes	2;3	0.0011741	99.796	IGTGGGQGHVIEYR	IILAVIAKIGTGGGQG	QGHVIEYRGSAIRSLS
A0QUY9	MSMEG_2387	67	94	yes	yes	4	1.4702e-12	130.51	RPDLTIATEDHNVPTIDIDKPIADPVSR	RLAGRPVRRPDLTIAT	PIADPVSRTQVETLRR
A0QUY9	MSMEG_2387	456	470	yes	yes	3	0.0017812	83.869	THLVSPAVAAATAVR	GRQGKGGRTHLVSPAV	VAAATAVRGKLASPAD
A0QUY9	MSMEG_2387	179	195	yes	yes	2	0.0033729	84.375	TMAVNVDGELPPGVSAK	TLSLKPFKTMAVNVDG	LPPGVSAKDIILAVIA
A0QUY9	MSMEG_2387	371	377	yes	yes	2	0.0022972	110.34	VVADVLR	NGRIEDLRVVADVLRG	RVVADVLRGRKVADGV
A0QUY9	MSMEG_2387	18	26	yes	yes	2	0.0032858	83.783	VWDDHVVAR	KPRTLAEKVWDDHVVA	WDDHVVARGEGEGTAK
A0QUZ0	MSMEG_2388	78	90	yes	yes	3	0.014069	60.157	EHAVWALMDYGFR	DFGTGSSREHAVWALM	ALMDYGFRVVISSRFA
A0QUZ0	MSMEG_2388	62	77	yes	yes	2	0.020345	57.703	GSVLVAGPDFGTGSSR	LNLSPFDKGSVLVAGP	DFGTGSSREHAVWALM
A0QUZ0	MSMEG_2388	1	15	yes	yes	3	0.016286	36.592	MEAFTTHTGIGVPLR	________________	TGIGVPLRRSNVDTDQ
A0QUZ0	MSMEG_2388	1	16	yes	yes	3	0.00032889	116.9	MEAFTTHTGIGVPLRR	________________	GIGVPLRRSNVDTDQI
A0QUZ0	MSMEG_2388	48	61	yes	yes	2	1.4859e-07	138.73	NDPSFILNLSPFDK	DGLFAAWRNDPSFILN	LNLSPFDKGSVLVAGP
A0QUZ0	MSMEG_2388	36	47	yes	yes	2	0.00017103	110.08	TGFEDGLFAAWR	VYLKRVTRTGFEDGLF	DGLFAAWRNDPSFILN
A0QUZ0	MSMEG_2388	143	154	yes	yes	2	6.0317e-22	163.9	TVTAGTVVVPFR	ITVNLQDRTVTAGTVV	GTVVVPFRIDDYTRWR
A0QV32	MSMEG_2430	276	290	yes	yes	2	0.0064115	83.823	EVTGVPILFASAGEK	GGAALSVREVTGVPIL	LFASAGEKLEDFDVFH
A0QV32	MSMEG_2430	501	516	yes	yes	2	0.0076667	71.545	GLDELPPGLADFDLSK	PDLSNMPKGLDELPPG	LADFDLSKLKFPNK__
A0QV32	MSMEG_2430	412	429	yes	yes	2	0.00070049	92.474	IANGSGVTVSEVNQLVDR	INASRRLRIANGSGVT	EVNQLVDRFFEARKMM
A0QV32	MSMEG_2430	77	91	yes	yes	2	0.00018324	116.78	IVNEELIGILGGETR	NPAQQVVKIVNEELIG	GILGGETRQLAFAKTP
A0QV32	MSMEG_2430	291	301	yes	yes	2;3	0.0030194	83.226	LEDFDVFHPDR	LFASAGEKLEDFDVFH	FDVFHPDRMASRILGM
A0QV32	MSMEG_2430	207	221	yes	yes	2;3	3.2696e-09	148.85	LGIDDVLMAQAAGIR	VIVDTAGRLGIDDVLM	MAQAAGIRDAVQPDET
A0QV32	MSMEG_2430	22	32	yes	yes	2	0.0054296	73.435	LTDADIDATTR	QGLRGKGRLTDADIDA	ADIDATTREIRLALLE
A0QV32	MSMEG_2430	9	17	yes	yes	2	0.02132	68.846	LTGALQGLR	MFESLSDRLTGALQGL	TGALQGLRGKGRLTDA
A0QV32	MSMEG_2430	1	8	yes	yes	2	0.010284	79.713	MFESLSDR	________________	MFESLSDRLTGALQGL
A0QV32	MSMEG_2430	481	500	yes	yes	2	7.5941e-05	102.39	NPLGAAGLPGGFPDLSNMPK	GPTQPKVRNPLGAAGL	PDLSNMPKGLDELPPG
A0QV32	MSMEG_2430	98	113	yes	yes	2	0.00064213	110.55	TPPTVIMLAGLQGAGK	TRQLAFAKTPPTVIML	AGLQGAGKTTLAGKLA
A0QV32	MSMEG_2430	479	500	yes	yes	3	0.010107	69.779	VRNPLGAAGLPGGFPDLSNMPK	GKGPTQPKVRNPLGAA	PDLSNMPKGLDELPPG
A0QVB8	MSMEG_2519	153	177	yes	yes	4	3.0984e-06	94.087	DMQKVPSAVWVVDTNKEHIAVGEAR	ERSLGGIRDMQKVPSA	HIAVGEARKLGIPVIA
A0QVB8	MSMEG_2519	133	139	yes	yes	2	1.8019e-13	134.06	EILMLTR	GFEGRTKKEILMLTRE	KEILMLTREKNKLERS
A0QVB8	MSMEG_2519	116	129	yes	yes	2	9.0903e-05	116.19	ELEAMEQTGGFEGR	HKRLQRLKELEAMEQT	QTGGFEGRTKKEILML
A0QVB8	MSMEG_2519	59	73	yes	yes	2;3	0.00012468	125.22	ETVAHGGTVLFVGTK	DKAYEFVKETVAHGGT	TVLFVGTKKQAQESIA
A0QVB8	MSMEG_2519	114	129	yes	yes	2;3	1.7529e-20	163.34	LKELEAMEQTGGFEGR	TVHKRLQRLKELEAME	QTGGFEGRTKKEILML
A0QVB8	MSMEG_2519	36	52	yes	yes	2	0.017835	59.579	NGIYIIDLQQTLTYIDK	KRFIFTDRNGIYIIDL	QTLTYIDKAYEFVKET
A0QVB8	MSMEG_2519	75	86	yes	yes	2	0.00058969	97.957	QAQESIAEEATR	VLFVGTKKQAQESIAE	SIAEEATRVGMPYVNQ
A0QVB8	MSMEG_2519	8	21	yes	yes	2;3;4	2.0852e-06	138.31	QLLDSGAHFGHQTR	________________	AHFGHQTRRWNPKMKR
A0QVB8	MSMEG_2519	87	95	yes	yes	2	2.2097e-17	157.33	VGMPYVNQR	SIAEEATRVGMPYVNQ	GMPYVNQRWLGGMLTN
A0QVB8	MSMEG_2519	216	228	yes	yes	2;3	2.6272e-156	234.24	VIASAVAEGLQAR	RSAALLTKVIASAVAE	VAEGLQARAGQGSGEK
A0QVB8	MSMEG_2519	157	168	yes	yes	2	3.0462e-51	190.66	VPSAVWVVDTNK	GGIRDMQKVPSAVWVV	VWVVDTNKEHIAVGEA
A0QVB8	MSMEG_2519	157	177	yes	yes	3;4	9.011e-69	197.94	VPSAVWVVDTNKEHIAVGEAR	GGIRDMQKVPSAVWVV	HIAVGEARKLGIPVIA
A0QVB8	MSMEG_2519	96	109	yes	yes	2;3	1.456e-15	161.25	WLGGMLTNFSTVHK	GMPYVNQRWLGGMLTN	TNFSTVHKRLQRLKEL
A0QVE0	MSMEG_2541	77	83	yes	yes	2	4.6565e-05	110.61	AIEDAIR	PYEASQLRAIEDAIRN	RAIEDAIRNSDLGVNP
A0QVE0	MSMEG_2541	22	28	yes	yes	2	0.0049199	82.305	DELGSIR	EKAVSVARDELGSIRT	RDELGSIRTGRANPGM
A0QVE0	MSMEG_2541	1	12	yes	yes	2	3.8283e-05	122.33	MIDETLFDAEEK	________________	TLFDAEEKMEKAVSVA
A0QVE0	MSMEG_2541	84	99	yes	yes	2	4.7812e-07	139	NSDLGVNPSNDGNIIR	RAIEDAIRNSDLGVNP	SNDGNIIRVAIPQLTE
A0QVE0	MSMEG_2541	163	176	yes	yes	3	0.016598	57.267	STHTYTAQIDELVK	RAEKDLDKSTHTYTAQ	AQIDELVKHKESELLE
A0QVE0	MSMEG_2541	163	178	yes	yes	2	0.021796	42.095	STHTYTAQIDELVKHK	RAEKDLDKSTHTYTAQ	IDELVKHKESELLEV_
A0QVM4	MSMEG_2625	267	276	yes	yes	2	1.1788e-05	117.71	FVANALSPAK	DYDEDPARFVANALSP	ANALSPAKVVSVSVID
A0QVM4	MSMEG_2625	173	183	yes	yes	2;3	0.0046437	76.165	GAREPLITLSR	CYVVGVTRGAREPLIT	EPLITLSRTHPNLVRK
A0QVM4	MSMEG_2625	16	27	yes	yes	2	0.015386	69.846	GISVDVVVETIK	LHAIEADKGISVDVVV	DVVVETIKSALLTAYR
A0QVM4	MSMEG_2625	141	156	yes	yes	2	0.00052483	118.2	GSEGVIPAAEQVPGER	VRMGSETKGSEGVIPA	AEQVPGERYEHGDRVR
A0QVM4	MSMEG_2625	191	212	yes	yes	3	2.395e-43	183.18	KLFSLEVPEIADGSVEIVAVAR	RTHPNLVRKLFSLEVP	VEIVAVAREAGHRSKI
A0QVM4	MSMEG_2625	192	212	yes	yes	3	6.3494e-06	134.04	LFSLEVPEIADGSVEIVAVAR	THPNLVRKLFSLEVPE	VEIVAVAREAGHRSKI
A0QVM4	MSMEG_2625	95	121	yes	yes	4	0.0042677	60.218	LRDAENEKVYGEFAAHEGDIVAGVIQR	ARQVILQRLRDAENEK	IVAGVIQRDARANARG
A0QVM4	MSMEG_2625	1	15	yes	yes	3	0.0006382	97.223	MNIDMAALHAIEADK	________________	LHAIEADKGISVDVVV
A0QVM4	MSMEG_2625	245	254	yes	yes	2	3.0322e-05	109.16	NVMSELSGEK	GPMGQRVRNVMSELSG	MSELSGEKIDIIDYDE
A0QVM4	MSMEG_2625	245	266	yes	yes	3	4.425e-17	158.52	NVMSELSGEKIDIIDYDEDPAR	GPMGQRVRNVMSELSG	DYDEDPARFVANALSP
A0QVM4	MSMEG_2625	61	81	yes	yes	2	0.00065803	81.017	QTDADGNVLAEWDDTPEGFGR	GVVKVIARQTDADGNV	DTPEGFGRIAATTARQ
A0QVM4	MSMEG_2625	28	35	yes	yes	2	0.001229	95.815	SALLTAYR	DVVVETIKSALLTAYR	SALLTAYRHTDGHEPD
A0QVM4	MSMEG_2625	292	305	yes	yes	2	0.0013844	97.69	VIVPDFQLSLAIGK	DEAGRAARVIVPDFQL	QLSLAIGKEGQNARLA
A0QVM4	MSMEG_2625	292	311	yes	yes	3	0.00012189	103.99	VIVPDFQLSLAIGKEGQNAR	DEAGRAARVIVPDFQL	GKEGQNARLAARLTGW
A0QVM4	MSMEG_2625	277	288	yes	yes	2	2.2345e-05	134.49	VVSVSVIDEAGR	ANALSPAKVVSVSVID	SVIDEAGRAARVIVPD
A0QVM4	MSMEG_2625	103	121	yes	yes	2;3	4.7191e-30	174.59	VYGEFAAHEGDIVAGVIQR	LRDAENEKVYGEFAAH	IVAGVIQRDARANARG
A0QVQ5	MSMEG_2656	358	368	yes	yes	2	7.4453e-24	166.69	ALSAEVAVIPR	GRGITDIRALSAEVAV	AEVAVIPRAHGSALFE
A0QVQ5	MSMEG_2656	442	458	yes	yes	2;3	3.0311e-35	173.33	ALVPVLPSIEEFPYAIR	GHGALAERALVPVLPS	EEFPYAIRQVSEALGS
A0QVQ5	MSMEG_2656	491	510	yes	yes	3	0.016209	49.066	APVAGIAMGLVSDDVDVDGK	LNAGVPLKAPVAGIAM	DDVDVDGKVEKRYVAL
A0QVQ5	MSMEG_2656	185	194	yes	yes	2	2.7271e-12	136.99	AVFDMVVAGR	PTVEQLERAVFDMVVA	FDMVVAGRIVGDGDSA
A0QVQ5	MSMEG_2656	540	550	yes	yes	2	0.00049082	97.163	DFVTALQLDTK	DFKVAGTKDFVTALQL	TALQLDTKLDGIPSQV
A0QVQ5	MSMEG_2656	64	78	yes	yes	3	0.0021968	81.327	DHFDFFPLTVDVEER	TTASKNPKDHFDFFPL	LTVDVEERMYAAGRIP
A0QVQ5	MSMEG_2656	666	672	yes	yes	2	0.0062318	77.741	FLGTVVK	QLPKVGERFLGTVVKT	RFLGTVVKTTDFGAFV
A0QVQ5	MSMEG_2656	378	392	yes	yes	2	0.00013208	123.76	GETQILGVTTLDMIK	HGSALFERGETQILGV	VTTLDMIKMAQQIDSL
A0QVQ5	MSMEG_2656	166	184	yes	yes	2	1.2511e-06	142.4	IALIDGTWVAFPTVEQLER	SGPVGGARIALIDGTW	PTVEQLERAVFDMVVA
A0QVQ5	MSMEG_2656	604	611	yes	yes	2	0.018881	60.118	IGEVIGPK	TIKVPVDKIGEVIGPK	IGEVIGPKGKMINSIT
A0QVQ5	MSMEG_2656	651	661	yes	yes	2	0.0027264	81.017	INAIANPQLPK	SAQAAIDKINAIANPQ	IANPQLPKVGERFLGT
A0QVQ5	MSMEG_2656	85	91	yes	yes	2	2.3657e-09	128.38	IPGSFFR	ERMYAAGRIPGSFFRR	RIPGSFFRREGRPSTD
A0QVQ5	MSMEG_2656	727	746	yes	yes	2	0.021687	64.761	ISLVLVAEESAESAESAGDK	ADIDNRGKISLVLVAE	SAESAGDKGAEKAEGA
A0QVQ5	MSMEG_2656	727	750	yes	yes	3	2.5161e-05	87.05	ISLVLVAEESAESAESAGDKGAEK	ADIDNRGKISLVLVAE	AGDKGAEKAEGAAADV
A0QVQ5	MSMEG_2656	551	567	yes	yes	2	0.0035295	82.121	LDGIPSQVLAGALSQAK	TALQLDTKLDGIPSQV	AGALSQAKDARLTILD
A0QVQ5	MSMEG_2656	106	120	yes	yes	4	0.014054	53.946	LIDRPLRPSFVDGLR	TDAILTCRLIDRPLRP	PSFVDGLRNEIQVVVT
A0QVQ5	MSMEG_2656	571	593	yes	yes	3	6.0385e-27	167.99	LTILDVMAEAIDRPDEMSPYAPR	LSQAKDARLTILDVMA	EMSPYAPRITTIKVPV
A0QVQ5	MSMEG_2656	393	406	yes	yes	2	2.1865e-09	147.7	MAQQIDSLGPENTK	VTTLDMIKMAQQIDSL	SLGPENTKRYMHHYNF
A0QVQ5	MSMEG_2656	393	407	yes	yes	3	3.7033e-05	133.04	MAQQIDSLGPENTKR	VTTLDMIKMAQQIDSL	LGPENTKRYMHHYNFP
A0QVQ5	MSMEG_2656	121	135	yes	yes	2	0.0024751	86.488	NEIQVVVTVMSLDPK	PSFVDGLRNEIQVVVT	TVMSLDPKDLYDVLAI
A0QVQ5	MSMEG_2656	2	25	yes	yes	2;3	2.8344e-05	90.592	SVVELEDGVYESTAVIDNGSFGTR	________________	DNGSFGTRTIRFETGR
A0QVQ5	MSMEG_2656	673	686	yes	yes	2	3.7822e-05	132.31	TTDFGAFVSLLPGR	RFLGTVVKTTDFGAFV	FVSLLPGRDGLVHISK
A0QVQ5	MSMEG_2656	535	550	yes	yes	3	0.00055236	95.873	VAGTKDFVTALQLDTK	AFGDMDFKVAGTKDFV	TALQLDTKLDGIPSQV
A0QVQ5	MSMEG_2656	515	534	yes	yes	2;3	9.9464e-05	118.37	YVALTDILGAEDAFGDMDFK	VDGKVEKRYVALTDIL	AFGDMDFKVAGTKDFV
A0QVU2	MSMEG_2695	121	134	yes	yes	2	0.01583	62.69	GLHDQALQAAGQAK	EQSVEDLKGLHDQALQ	LQAAGQAKKAVEQNAM
A0QVU2	MSMEG_2695	154	162	yes	yes	2	0.00025997	101.46	LLSQLEQAK	QKIAERTKLLSQLEQA	LSQLEQAKMQEQVSSS
A0QVU2	MSMEG_2695	215	230	yes	yes	3	0.0012249	93.226	MMEIQQASVQMAGHSR	AQNSVQGRMMEIQQAS	VQMAGHSRLEQIRASM
A0QVU2	MSMEG_2695	78	94	yes	yes	2	0.00097925	103.39	QALTLADQATAAGDVAK	EKLQVNVRQALTLADQ	TAAGDVAKATEYNNAA
A0QVU2	MSMEG_2695	40	56	yes	yes	3	0.0013124	100.68	QHQALTQQAAQVIGNQR	QAIEDAQRQHQALTQQ	AQVIGNQRQLEMRLNR
A0QVU2	MSMEG_2695	173	190	yes	yes	2	0.00052888	94.61	SMSELAAPGTTPSLDEVR	EQVSSSLRSMSELAAP	TPSLDEVRQKIERRYA
A0QVU2	MSMEG_2695	28	39	yes	yes	2	0.012216	65.295	VQIQQAIEDAQR	VDEYADPKVQIQQAIE	QAIEDAQRQHQALTQQ
A0QVU2	MSMEG_2695	197	214	yes	yes	2	1.2263e-07	142.35	YANAMGEAELAQNSVQGR	VRQKIERRYANAMGEA	AQNSVQGRMMEIQQAS
A0QVU2	MSMEG_2695	11	19	yes	yes	2	0.0027777	87.149	YLMALFSSK	NPFVKAWKYLMALFSS	LMALFSSKVDEYADPK
A0QVZ3	MSMEG_2750	34	47	yes	yes	2	0.00050904	102.29	LDQSGPTVSQTVSR	LRARIAERLDQSGPTV	TVSQTVSRMERDGLLH
A0QVZ3	MSMEG_2750	154	168	yes	yes	2	0.0023647	86.944	LTELPVGMPVAVVVR	TEDVSLVRLTELPVGM	MPVAVVVRQLTEHVQG
A0QVZ3	MSMEG_2750	14	27	yes	yes	2	0.00074611	99.161	TIYDLEEEGVVPLR	DTTEMYLRTIYDLEEE	EEGVVPLRARIAERLD
A0QVZ5	MSMEG_2752	270	278	yes	yes	2	0.019527	53.756	FGLDDGQPR	EQQVIRLRFGLDDGQP	GLDDGQPRTLDQIGKL
A0QVZ5	MSMEG_2752	270	285	yes	yes	2	0.01362	63.29	FGLDDGQPRTLDQIGK	EQQVIRLRFGLDDGQP	RTLDQIGKLFGLSRER
A0QVZ5	MSMEG_2752	270	291	yes	yes	3	0.0072391	62.739	FGLDDGQPRTLDQIGKLFGLSR	EQQVIRLRFGLDDGQP	GKLFGLSRERVRQIER
A0QVZ5	MSMEG_2752	296	304	yes	yes	2	0.016789	51.193	QIEREVMAK	GLSRERVRQIEREVMA	IEREVMAKLRNGERAD
A0QVZ5	MSMEG_2752	33	46	yes	yes	2	0.0061398	74.789	TALLNAADEVELAK	VYLNGIGKTALLNAAD	ADEVELAKRIEAGLYA
A0QVZ5	MSMEG_2752	9	24	yes	yes	2	0.00069614	112.12	VDTDLDAQSPAADLVR	MANATTSRVDTDLDAQ	SPAADLVRVYLNGIGK
A0QVZ5	MSMEG_2752	253	261	yes	yes	2	7.8994e-07	113.62	YVLATLDER	ELLHTDIRYVLATLDE	VLATLDEREQQVIRLR
A0QW02	MSMEG_2758	229	239	yes	yes	3	3.7742e-05	129	AKNHLLEANLR	WICRDGDRAKNHLLEA	HLLEANLRLVVSLAKR
A0QW02	MSMEG_2758	136	151	yes	yes	2	1.2687e-158	239.51	ASGDFVWDEEESEALR	DEPSEKDKASGDFVWD	EEESEALRQARKDAEL
A0QW02	MSMEG_2758	6	15	yes	yes	1	0.021723	41.448	ASPATEEPVK	________________	PATEEPVKRTATKTPA
A0QW02	MSMEG_2758	156	167	yes	yes	2	1.9112e-11	152.38	DAELTASADSVR	EALRQARKDAELTASA	TASADSVRAYLKQIGK
A0QW02	MSMEG_2758	134	151	yes	yes	3	0.00024142	101.61	DKASGDFVWDEEESEALR	DIDEPSEKDKASGDFV	EEESEALRQARKDAEL
A0QW02	MSMEG_2758	323	330	yes	yes	2	9.6364e-10	132.08	ELLQDLGR	NKLGRIQRELLQDLGR	ELLQDLGREPTPEELA
A0QW02	MSMEG_2758	323	339	yes	yes	2;3	6.3553e-239	262.82	ELLQDLGREPTPEELAK	NKLGRIQRELLQDLGR	PTPEELAKEMDITPEK
A0QW02	MSMEG_2758	340	347	yes	yes	2	0.00052151	99.139	EMDITPEK	PTPEELAKEMDITPEK	EMDITPEKVLEIQQYA
A0QW02	MSMEG_2758	340	356	yes	yes	3	0.0006462	113.67	EMDITPEKVLEIQQYAR	PTPEELAKEMDITPEK	LEIQQYAREPISLDQT
A0QW02	MSMEG_2758	331	339	yes	yes	2	0.00025427	106.68	EPTPEELAK	ELLQDLGREPTPEELA	PTPEELAKEMDITPEK
A0QW02	MSMEG_2758	417	425	yes	yes	2	1.8183e-17	158.07	FGLTDGQPR	EAGVVRLRFGLTDGQP	GLTDGQPRTLDEIGQV
A0QW02	MSMEG_2758	252	268	yes	yes	2;3	1.3872e-59	190.41	GMAFLDLIQEGNLGLIR	LAKRYTGRGMAFLDLI	EGNLGLIRAVEKFDYT
A0QW02	MSMEG_2758	191	200	yes	yes	2	5.013e-06	133.81	IEAGLYATQK	EEVELAKRIEAGLYAT	AGLYATQKLAELAEKG
A0QW02	MSMEG_2758	306	316	yes	yes	2;3	3.1139e-17	160.91	IPVHMVEVINK	ADQARTIRIPVHMVEV	HMVEVINKLGRIQREL
A0QW02	MSMEG_2758	155	167	yes	yes	2	2.3612e-07	140.31	KDAELTASADSVR	SEALRQARKDAELTAS	TASADSVRAYLKQIGK
A0QW02	MSMEG_2758	201	216	yes	yes	3;4	0.0011759	102.63	LAELAEKGEKLPVQQR	AGLYATQKLAELAEKG	EKLPVQQRRDMQWICR
A0QW02	MSMEG_2758	231	239	yes	yes	2	1.7468e-06	119.75	NHLLEANLR	CRDGDRAKNHLLEANL	HLLEANLRLVVSLAKR
A0QW02	MSMEG_2758	190	200	yes	yes	2;3	0.00015027	110.08	RIEAGLYATQK	EEEVELAKRIEAGLYA	AGLYATQKLAELAEKG
A0QW02	MSMEG_2758	426	438	yes	yes	2	2.7387e-07	139.48	TLDEIGQVYGVTR	GLTDGQPRTLDEIGQV	GQVYGVTRERIRQIES
A0QW02	MSMEG_2758	176	189	yes	yes	2	5.1551e-05	130.19	VALLNAEEEVELAK	AYLKQIGKVALLNAEE	EEEVELAKRIEAGLYA
A0QW02	MSMEG_2758	176	190	yes	yes	2;3	7.1593e-79	201.09	VALLNAEEEVELAKR	AYLKQIGKVALLNAEE	EEVELAKRIEAGLYAT
A0QW02	MSMEG_2758	348	356	yes	yes	2	1.769e-43	178.83	VLEIQQYAR	EMDITPEKVLEIQQYA	LEIQQYAREPISLDQT
A0QW02;A0QVZ5	MSMEG_2758	281	290	no	no	2	0.0013753	89.827	FSTYATWWIR	FDYTKGYKFSTYATWW	TYATWWIRQAITRAMA
A0QW02;A0QVZ5	MSMEG_2758	240	246	no	no	1	0.00033179	108.98	LVVSLAK	HLLEANLRLVVSLAKR	RLVVSLAKRYTGRGMA
A0QW25	MSMEG_2782	64	89	yes	yes	4	0.015783	45.992	ADADFMIWTHADNVEALQSTYSDFRR	LYDVAGLRADADFMIW	STYSDFRRTTALGRIS
A0QW25	MSMEG_2782	33	44	yes	yes	2	0.00075648	94.122	ADVIDEAATFLK	PGELGEDRADVIDEAA	DEAATFLKQQEDKGVV
A0QW25	MSMEG_2782	2	14	yes	yes	3	0.00046466	99.161	AKLDFDALNSTIR	________________	DALNSTIRYLMFSVFA
A0QW25	MSMEG_2782	168	192	yes	yes	3	0.00011091	78.428	ANTVPAFALGDYEWILAFEAPELHR	ARGYKDVRANTVPAFA	FEAPELHRIVDLMRDL
A0QW25	MSMEG_2782	211	220	yes	yes	2	0.0080178	75.387	EETPFFTGPR	TDARRHTREETPFFTG	TPFFTGPRISVENLIA
A0QW25	MSMEG_2782	55	63	yes	yes	2	7.1347e-07	114.28	GLYDVAGLR	EDKGVVVRGLYDVAGL	LYDVAGLRADADFMIW
A0QW25	MSMEG_2782	96	114	yes	yes	3	0.0039422	69.256	ISDPVWSSVALHRPAEFNK	RRTTALGRISDPVWSS	HRPAEFNKSHIPAFLA
A0QW25	MSMEG_2782	221	229	yes	yes	2	7.5409e-13	128.6	ISVENLIAK	TPFFTGPRISVENLIA	SVENLIAKLP______
A0QW25	MSMEG_2782	4	14	yes	yes	2	0.0018735	84.821	LDFDALNSTIR	________________	DALNSTIRYLMFSVFA
A0QW71;I7G9M1	MSMEG_2839	305	315	yes	no	2	9.0874e-06	108.7	AEEDAVAVFAR	ARIRLRQRAEEDAVAV	DAVAVFARNLKDLLLA
A0QW71;I7G9M1	MSMEG_2839	590	602	yes	no	2	1.2249e-21	166.7	AGVTLAELIGDTR	VVRRILDRAGVTLAEL	AELIGDTRTLRTLKPA
A0QW71;I7G9M1	MSMEG_2839	542	548	yes	no	2	0.00032412	102.77	ALLDVPR	TGPFRNRKALLDVPRL	KALLDVPRLGPKAFEQ
A0QW71;I7G9M1	MSMEG_2839	420	438	yes	no	2	0.00055865	102.5	AMVSEAGASVYSASAYAAR	SGANPPIKAMVSEAGA	SASAYAARELPDLDVT
A0QW71;I7G9M1	MSMEG_2839	373	381	yes	no	2	0.00050228	97.635	ATLGALIAR	QKQWDQAKATLGALIA	TLGALIARHGVELIAI
A0QW71;I7G9M1	MSMEG_2839	319	329	yes	no	2	0.014394	60.255	DLLLAAPAGTR	AVFARNLKDLLLAAPA	LAAPAGTRTTLGLDPG
A0QW71;I7G9M1	MSMEG_2839	127	136	yes	no	2	0.0026866	86.344	EAGLEPLADR	RTKAQIAREAGLEPLA	GLEPLADRLLADPNLV
A0QW71;I7G9M1	MSMEG_2839	78	89	yes	no	2	4.1129e-07	139.76	EAVLASIEEQGK	LRELDARREAVLASIE	ASIEEQGKLTDELRAA
A0QW71;I7G9M1	MSMEG_2839	439	448	yes	no	2	0.0020838	83.862	ELPDLDVTVR	SASAYAARELPDLDVT	PDLDVTVRGAVSIARR
A0QW71;I7G9M1	MSMEG_2839	397	410	yes	no	2;3	6.2495e-06	133.98	ETDALASELIADIR	IGNGTASRETDALASE	SELIADIRKSGANPPI
A0QW71;I7G9M1	MSMEG_2839	397	411	yes	no	3	0.015943	51.073	ETDALASELIADIRK	IGNGTASRETDALASE	ELIADIRKSGANPPIK
A0QW71;I7G9M1	MSMEG_2839	50	61	yes	no	2	0.00025239	107.09	EVTGSLDDGQLR	PFIARYRKEVTGSLDD	SLDDGQLRTLEERLAY
A0QW71;I7G9M1	MSMEG_2839	213	230	yes	no	4	0.00091048	91.547	FRDYFEFSEPLEQMPSHR	AKSPAAQKFRDYFEFS	LEQMPSHRVLAVLRGE
A0QW71;I7G9M1	MSMEG_2839	694	703	yes	no	2;3	0.0039105	77.744	FVSDPHEVVK	HVSAMADRFVSDPHEV	SDPHEVVKSGQVVKVK
A0QW71;I7G9M1	MSMEG_2839	189	196	yes	no	2	0.0055971	82.279	FWSEGSLR	LVGATREKFWSEGSLR	FWSEGSLRTAPFSEEA
A0QW71;I7G9M1	MSMEG_2839	563	584	yes	no	3;4	2.758e-08	141.5	IRDGEDPLDASGVHPESYPVVR	EQCAGFLRIRDGEDPL	PESYPVVRRILDRAGV
A0QW71;I7G9M1	MSMEG_2839	17	46	yes	no	3;4	7.9404e-21	141.38	LAEELSVGEHQVAAAIHLLDEGSTVPFIAR	GVRSITARLAEELSVG	STVPFIARYRKEVTGS
A0QW71;I7G9M1	MSMEG_2839	289	298	yes	no	2	1.4494e-07	115.7	LMISASVDAR	VRLAWRAKLMISASVD	ISASVDARIRLRQRAE
A0QW71;I7G9M1	MSMEG_2839	457	466	yes	no	2	0.00018822	101.3	LQDPLAELVK	GAVSIARRLQDPLAEL	DPLAELVKIDPKSIGV
A0QW71;I7G9M1	MSMEG_2839	316	329	yes	no	3	0.00067662	93.716	NLKDLLLAAPAGTR	DAVAVFARNLKDLLLA	LAAPAGTRTTLGLDPG
A0QW71;I7G9M1	MSMEG_2839	638	651	yes	no	2	9.3937e-107	211.83	PAFSTATFAAGVEK	EKPGRDPRPAFSTATF	TFAAGVEKVADLKPGM
A0QW71;I7G9M1	MSMEG_2839	456	466	yes	no	2;3	0.00015815	109.72	RLQDPLAELVK	RGAVSIARRLQDPLAE	DPLAELVKIDPKSIGV
A0QW71;I7G9M1	MSMEG_2839	471	488	yes	no	3	0.017503	62.709	SIGVGQYQHDVTPGSLAR	ELVKIDPKSIGVGQYQ	VTPGSLARSLDAVVED
A0QW71;I7G9M1	MSMEG_2839	197	206	yes	no	2	0.010821	61.765	TAPFSEEAAK	FWSEGSLRTAPFSEEA	PFSEEAAKSPAAQKFR
A0QW71;I7G9M1	MSMEG_2839	330	339	yes	no	2	0.0091238	64.103	TTLGLDPGFR	LAAPAGTRTTLGLDPG	LGLDPGFRTGVKVAVV
A0QW71;I7G9M1	MSMEG_2839	107	117	yes	no	3	0.0013104	83.862	VEDIYLPYKPK	VAADTKARVEDIYLPY	IYLPYKPKRRTKAQIA
A0QW71;I7G9M1	MSMEG_2839	710	719	yes	no	3	0.021564	45.661	VKVVDVDVDR	VKSGQVVKVKVVDVDV	VVDVDVDRQRIGLSLR
A0QW71;I7G9M1	MSMEG_2839	516	531	yes	no	2;3	1.1615e-20	164.88	VSGVTESLAEAIVAHR	ASVPLLARVSGVTESL	AEAIVAHRESTGPFRN
A0QW71;I7G9M1	MSMEG_2839	712	719	yes	no	2	0.00242	97.431	VVDVDVDR	SGQVVKVKVVDVDVDR	VVDVDVDRQRIGLSLR
A0QWG8	MSMEG_2937	197	210	yes	yes	2	0.0087064	71.316	ELQAPYELVVEVAR	DELYVAAKELQAPYEL	ELVVEVARAGKLPVTL
A0QWG8	MSMEG_2937	28	41	yes	yes	2	0.0001404	110.92	GGVIMDVVTPEQAR	RGMAEMLKGGVIMDVV	VVTPEQARIAEAAGAV
A0QWG8	MSMEG_2937	42	56	yes	yes	3	0.00064345	97.073	IAEAAGAVAVMALER	VVTPEQARIAEAAGAV	VAVMALERVPADIRAQ
A0QWG8	MSMEG_2937	148	156	yes	yes	2	5.7864e-07	133.86	ITEGAAMIR	NLGEALRRITEGAAMI	TEGAAMIRSKGEAGTG
A0QWG8	MSMEG_2937	182	196	yes	yes	3	9.1674e-12	145.7	RLTSMSEDELYVAAK	RKIGGEIRRLTSMSED	DELYVAAKELQAPYEL
A0QWG8	MSMEG_2937	157	174	yes	yes	2	0.02117	51.535	SKGEAGTGDVSNATTHMR	TEGAAMIRSKGEAGTG	SNATTHMRKIGGEIRR
A0QWQ0	MSMEG_3020	117	131	yes	yes	3	0.0051287	70.41	HDAELVEQVWGADLR	SRIYVEGRHDAELVEQ	QVWGADLRIEGVVVEY
A0QWQ0	MSMEG_3020	209	219	yes	yes	2	0.0011452	91.658	LGMKTWPQIPR	WQAVKPARLGMKTWPQ	KTWPQIPRNIEWKHGI
A0QWQ0	MSMEG_3020	161	173	yes	yes	3	0.0022882	79.744	LGVLVDHLVAGSK	FAPEPSRRLGVLVDHL	DHLVAGSKEARIADAV
A0QWQ0	MSMEG_3020	1	12	yes	yes	2	0.00064417	90.697	MTDRYGSDVLAR	________________	YGSDVLARNPHAPKRA
A0QWQ4	MSMEG_3025	773	787	yes	yes	2	0.0013637	98.421	AAAVNAVAGAETVGK	RMRLANARAAAVNAVA	AGAETVGKVRLVAQRM
A0QWQ4	MSMEG_3025	729	739	yes	yes	2	7.1506e-05	126.03	ALMAGLASSLK	FRHLAKERALMAGLAS	AGLASSLKVPSEEVPA
A0QWQ4	MSMEG_3025	592	611	yes	yes	3	0.014222	64.588	EVLGPNAVQAGSLNRPGYLR	HMVHAALREVLGPNAV	LNRPGYLRFDFNWQGP
A0QWQ4	MSMEG_3025	612	625	yes	yes	2	0.0012541	90.229	FDFNWQGPLSDDQR	LNRPGYLRFDFNWQGP	GPLSDDQRTQIEEVTN
A0QWQ4	MSMEG_3025	575	591	yes	yes	2	0.020555	42.947	GATQGHSGTHMVHAALR	AVDPKWRRGATQGHSG	HMVHAALREVLGPNAV
A0QWQ4	MSMEG_3025	209	225	yes	yes	3	0.0018165	92.264	GEGTSKEDFEILGPLPR	LVFMQNERGEGTSKED	EILGPLPRKNIDTGMG
A0QWQ4	MSMEG_3025	357	367	yes	yes	2	1.4927e-07	123.11	IAVAEETAFNR	TDFERINRIAVAEETA	AEETAFNRTLASGSKL
A0QWQ4	MSMEG_3025	795	805	yes	yes	2	0.0076194	69.261	MSGGMSANDLR	KVRLVAQRMSGGMSAN	GMSANDLRSLVGDIRG
A0QWR4	MSMEG_3035	69	75	yes	yes	2	7.2729e-05	108.24	DATYLYR	ETATVDRRDATYLYRD	RDATYLYRDGSDFVFM
A0QWR4	MSMEG_3035	76	100	yes	yes	3	4.0926e-08	120.33	DGSDFVFMDSEDFEQHPLPESLVGR	RDATYLYRDGSDFVFM	LPESLVGRLADFLLES
A0QWR4	MSMEG_3035	145	171	yes	yes	3	2.1212e-32	168.45	SSAGTKPATVETGAEIQVPLFINTGDR	EPGLQGDRSSAGTKPA	LFINTGDRLKVDTRDG
A0QWR5	MSMEG_3036	39	60	yes	yes	2;3	0.010311	58.107	AALAEDQDDVAPLNPYTVLVAR	AEAVADSRAALAEDQD	PYTVLVARGVTEHAAH
A0QWR5	MSMEG_3036	17	27	yes	yes	2	0.00085557	92.112	AVDLLFEAEAR	GRHQARKRAVDLLFEA	LLFEAEARGLTAEAVA
A0QWR5	MSMEG_3036	28	38	yes	yes	2	0.016351	58.172	GLTAEAVADSR	LLFEAEARGLTAEAVA	AEAVADSRAALAEDQD
A0QWR5	MSMEG_3036	61	84	yes	yes	4;5	1.2349e-26	163.78	GVTEHAAHIDDLISAHLQGWTLER	PYTVLVARGVTEHAAH	LQGWTLERLPAVDRAI
A0QWR5	MSMEG_3036	95	120	yes	yes	3	1.8264e-05	83.733	VAVWELLHAEDVPEPVAVDEAVELAK	AVDRAILRVAVWELLH	DEAVELAKELSTDESP
A0QWS4	MSMEG_3046	12	20	yes	yes	2	0.0090344	66.962	AVLVLEDGR	NGKRGGEKAVLVLEDG	VLVLEDGRVFTGVSFG
A0QWS4	MSMEG_3046	188	198	yes	yes	2	0.00066381	94.767	FTVAAVDLGIK	VDPDGDHRFTVAAVDL	AAVDLGIKTNTPRNFA
A0QWS4	MSMEG_3046	288	300	yes	yes	3	0.0043667	76.24	GINIPVVDHITGR	YKMVFGHRGINIPVVD	VVDHITGRVAITAQNH
A0QWS4	MSMEG_3046	159	171	yes	yes	2	0.0073045	73.36	NQPSMLGADLAGK	DALLERVRNQPSMLGA	LGADLAGKVTTGQTYV
A0QWS8	MSMEG_3050	2	11	yes	yes	2	1.1488e-07	139.38	ALPQLTDEQR	________________	PQLTDEQRAAALEKAA
A0QWS8	MSMEG_3050	2	17	yes	yes	3	0.0043705	77.192	ALPQLTDEQRAAALEK	________________	QRAAALEKAAAARRAR
A0QWS8	MSMEG_3050	72	85	yes	yes	2;3	2.7382e-114	217.2	AQEIMTELEIAPTR	LPKVGKVKAQEIMTEL	ELEIAPTRRLRGLGDR
A0QWS8	MSMEG_3050	72	86	yes	yes	2;3	5.6315e-79	205.3	AQEIMTELEIAPTRR	LPKVGKVKAQEIMTEL	LEIAPTRRLRGLGDRQ
A0QWS8	MSMEG_3050	55	66	yes	yes	2;3	3.214e-09	137.84	MKVSALLEALPK	ETDEVLGKMKVSALLE	ALLEALPKVGKVKAQE
A0QWS8	MSMEG_3050	41	54	yes	yes	2	1.4538e-05	135.91	QVLTDAETDEVLGK	KRGGTNLKQVLTDAET	ETDEVLGKMKVSALLE
A0QWS8	MSMEG_3050	70	85	yes	yes	2;3	9.2302e-39	179.9	VKAQEIMTELEIAPTR	EALPKVGKVKAQEIMT	ELEIAPTRRLRGLGDR
A0QWS8	MSMEG_3050	70	86	yes	yes	3;4	0.00058636	109.1	VKAQEIMTELEIAPTRR	EALPKVGKVKAQEIMT	LEIAPTRRLRGLGDRQ
A0QWS8	MSMEG_3050	57	66	yes	yes	2	2.1607e-11	148.91	VSALLEALPK	DEVLGKMKVSALLEAL	ALLEALPKVGKVKAQE
A0QWT1	MSMEG_3053	95	107	yes	yes	2;3	4.662e-114	216.91	EIHGDLLEHTEGE	KPLSIALREIHGDLLE	LLEHTEGE________
A0QWT1	MSMEG_3053	88	94	yes	yes	2	4.4494e-06	117.7	PLSIALR	VEPGLQEKPLSIALRE	KPLSIALREIHGDLLE
A0QWT1	MSMEG_3053	60	94	yes	yes	3;4;5	5.2283e-39	153.96	QINDYYNQLGDGILEYVGPLVEPGLQEKPLSIALR	IYAAKRARQINDYYNQ	KPLSIALREIHGDLLE
A0QWT1	MSMEG_3053	48	56	yes	yes	2	0.0012417	93.429	YALVIYAAK	LLSRASSKYALVIYAA	ALVIYAAKRARQINDY
A0QWT7;I7G175	MSMEG_3059	24	35	yes	no	3	0.0010254	85.973	AEIHPELSVHDR	RKFSELPRAEIHPELS	PELSVHDRTIEGPAGP
A0QWT7;I7G175	MSMEG_3059	100	133	yes	no	4	0.00019097	80.751	LAPEHPYPAAVDDVWAATQWVAAHAEELGGDAER	VVVSVDYRLAPEHPYP	ELGGDAERLAVAGDSA
A0QWT7;I7G175	MSMEG_3059	134	154	yes	no	3	0.0099684	64.346	LAVAGDSAGGNLAAVVAQLAR	ELGGDAERLAVAGDSA	AVVAQLARDAGAPALR
A0QWT7;I7G175	MSMEG_3059	36	47	yes	no	2	0.0012712	88.596	TIEGPAGPIGVR	PELSVHDRTIEGPAGP	PAGPIGVRVYRPPTAE
A0QWT7;I7G175	MSMEG_3059	48	58	yes	no	3	0.020982	37.968	VYRPPTAEGVK	PAGPIGVRVYRPPTAE	PPTAEGVKLPVVLFFH
A0QWV0	MSMEG_3072	10	18	yes	yes	2	0.0030956	84.615	AIADIAAGK	TRLDSVERAIADIAAG	IADIAAGKAVVVIDDE
A0QWV0	MSMEG_3072	111	132	yes	yes	4	3.7108e-08	138.05	ALANPGSVADDFTKPGHVVPLR	SDRATTMRALANPGSV	PGHVVPLRAKDGGVLR
A0QWV0	MSMEG_3072	41	51	yes	yes	2	0.010846	81.771	ATPELVAFMVR	DLIFAAEKATPELVAF	ELVAFMVRYTSGYLCV
A0QWV0	MSMEG_3072	19	40	yes	yes	3	2.4587e-05	99.092	AVVVIDDEDRENEGDLIFAAEK	IADIAAGKAVVVIDDE	DLIFAAEKATPELVAF
A0QWV0	MSMEG_3072	244	259	yes	yes	2	0.00030055	128.74	GEISGPGSDGDDVLVR	VEHVALVRGEISGPGS	DGDDVLVRVHSECLTG
A0QWV0	MSMEG_3072	294	300	yes	yes	2	0.011158	92.692	GVVLYMR	AMVAREGRGVVLYMRG	RGVVLYMRGHEGRGIG
A0QWV0	MSMEG_3072	82	93	yes	yes	2	7.3274e-27	166.24	HGTAYTVTVDAK	MYAVNQDKHGTAYTVT	YTVTVDAKKDVGTGIS
A0QWV0	MSMEG_3072	69	81	yes	yes	2	0.0053209	76.728	LGLLPMYAVNQDK	LDGEICDRLGLLPMYA	MYAVNQDKHGTAYTVT
A0QWV0	MSMEG_3072	313	331	yes	yes	2	0.0012541	85.054	LQAYQLQDAGEDTVDANLK	RGIGLMHKLQAYQLQD	DTVDANLKLGLPADAR
A0QWV0	MSMEG_3072	231	243	yes	yes	3	4.6675e-05	122.55	SIYEDVEHVALVR	EFRAVGYKSIYEDVEH	VEHVALVRGEISGPGS
A0QWV0	MSMEG_3072	367	379	yes	yes	3	2.6325e-05	128.57	VGLDGYGLHIIER	LTNNPAKRVGLDGYGL	YGLHIIERVPLPVRAN
A0QWV9	MSMEG_3081	247	264	yes	yes	2;3	0.0003671	110.6	ALEILGDSVPDHLAAAGK	AAAARVERALEILGDS	DHLAAAGKLRVEHRQA
A0QWV9	MSMEG_3081	186	196	yes	yes	2	7.2851e-05	125.72	DGEAIGALLTR	GSDRVVVRDGEAIGAL	AIGALLTRMGAQDTRL
A0QWV9	MSMEG_3081	30	40	yes	yes	2	3.476e-05	125.71	FAGGLHIVAGR	AEVASLLRFAGGLHIV	GLHIVAGRVVVEAEVD
A0QWV9	MSMEG_3081	111	129	yes	yes	2;3	0.00087083	97.713	GLPAQVVGGSVGDAEAAWR	DMRGRPVRGLPAQVVG	GDAEAAWRGAFLAHGS
A0QWV9	MSMEG_3081	80	87	yes	yes	2	0.021456	48.561	KNTRYVVR	VLSASGIRKNTRYVVR	KNTRYVVRVANDGEAL
A0QWV9	MSMEG_3081	222	231	yes	yes	2	6.7562e-08	142	LANFDDANLR	EVRATANRLANFDDAN	NFDDANLRRSARAAVA
A0QWV9	MSMEG_3081	12	20	yes	yes	2	0.00030913	100.25	LVVNSVSAR	EVKDELSRLVVNSVSA	VVNSVSARRAEVASLL
A0QWV9	MSMEG_3081	271	279	yes	yes	2	0.01683	56.632	QASLEELGR	GKLRVEHRQASLEELG	ASLEELGRLADPPMTK
A0QWV9	MSMEG_3081	21	29	yes	yes	2	0.0046049	79.07	RAEVASLLR	VVNSVSARRAEVASLL	AEVASLLRFAGGLHIV
A0QWW4	MSMEG_3086	140	153	yes	yes	3	0.003517	74.789	EAGNHVEFNVNSLR	IGEQLEVREAGNHVEF	EFNVNSLRGSLAGLTP
A0QWW4	MSMEG_3086	197	212	yes	yes	2	0.0013483	95.067	GELANLSSSEIAAGVR	QEVCKAIRGELANLSS	SEIAAGVRVLYGGSVN
A0QWW4	MSMEG_3086	64	90	yes	yes	3	0.0036248	61.488	LTYGAQDLSQHDSGAYTGEISGAFLAK	LVDGDKLRLTYGAQDL	ISGAFLAKLGCTFVIV
A0QWW4	MSMEG_3086	13	26	yes	yes	3	0.021657	21.814	MNLNHFEAIALVQK	PLIAGNWKMNLNHFEA	EAIALVQKIAFALPDK
A0QWW4	MSMEG_3086	213	222	yes	yes	2	0.011981	60.167	VLYGGSVNAK	SEIAAGVRVLYGGSVN	YGGSVNAKNVGEIVSQ
A0QWY0	MSMEG_3103	379	391	yes	yes	2	0.0085284	71.933	AASGAVLSAVGPK	DAKPVATRAASGAVLS	VLSAVGPKLPELWGGS
A0QWY0	MSMEG_3103	514	534	yes	yes	3	0.00078876	77.031	AIPNLSVVRPGDPNETAYAWK	IEHLAALRAIPNLSVV	NETAYAWKSVLERGSS
A0QWY0	MSMEG_3103	459	472	yes	yes	2	0.0095031	70.272	AYGGTFLQFSDYMR	IVLHGPTRAYGGTFLQ	LQFSDYMRPAVRLASL
A0QWY0	MSMEG_3103	229	254	yes	yes	3	3.6097e-24	156.58	AYGWHVQEVQGGENVVGIEQALEEAR	EDVVARYRAYGWHVQE	EQALEEARKVTDKPSF
A0QWY0	MSMEG_3103	629	639	yes	yes	2	0.0070946	74.962	DSVLPPAVSAR	ESQPEEYRDSVLPPAV	LPPAVSARVAVEAAVA
A0QWY0	MSMEG_3103	441	458	yes	yes	3;4	0.00026504	120.99	EHAMGAILSGIVLHGPTR	RTLHFGVREHAMGAIL	IVLHGPTRAYGGTFLQ
A0QWY0	MSMEG_3103	412	433	yes	yes	2	5.0664e-06	110.75	GANSFGPPSISTEDWNATWYGR	GSNNTTIKGANSFGPP	WNATWYGRTLHFGVRE
A0QWY0	MSMEG_3103	569	600	yes	yes	3	3.4728e-06	94.802	GGYVLGGTPEKNPDVVIIGTGSELQLAVGAQK	TDPEGVARGGYVLGGT	QLAVGAQKILADKGIT
A0QWY0	MSMEG_3103	66	76	yes	yes	3	0.00018183	102.53	HDPSDTHWLGR	TLFQRQMRHDPSDTHW	SDTHWLGRDRFILSCG
A0QWY0	MSMEG_3103	298	310	yes	yes	3	0.0006138	91.202	ILGFDPEKNFEVR	DEVAATKKILGFDPEK	PEKNFEVRDEVIAHTR
A0QWY0	MSMEG_3103	255	266	yes	yes	3	0.00099173	92.112	KVTDKPSFIALR	EQALEEARKVTDKPSF	KPSFIALRTIIGYPAP
A0QWY0	MSMEG_3103	357	378	yes	yes	4	4.4908e-05	93.029	LPEGWDADLPHWDLDAKPVATR	LDRLLAGKLPEGWDAD	DAKPVATRAASGAVLS
A0QWY0	MSMEG_3103	653	673	yes	yes	3	3.7811e-05	109.22	LVGDTGEIVSIEHYGESADDK	AVAQSWYKLVGDTGEI	YGESADDKTLFREFGF
A0QWY0	MSMEG_3103	653	677	yes	yes	4	0.0055189	58.373	LVGDTGEIVSIEHYGESADDKTLFR	AVAQSWYKLVGDTGEI	ADDKTLFREFGFTPEA
A0QWY0	MSMEG_3103	277	296	yes	yes	3	0.00011958	103.31	MNTGGVHGSALGADEVAATK	IGYPAPNKMNTGGVHG	ADEVAATKKILGFDPE
A0QWY0	MSMEG_3103	553	568	yes	yes	2	0.016509	61.186	QPIPVLEGTDPEGVAR	PVGMILTRQPIPVLEG	TDPEGVARGGYVLGGT
A0QWY0	MSMEG_3103	267	276	yes	yes	2	0.0071852	66.962	TIIGYPAPNK	KPSFIALRTIIGYPAP	IGYPAPNKMNTGGVHG
A0QWY0	MSMEG_3103	2	31	yes	yes	3	5.9293e-122	209.64	TTAEEITALTQPNHPDDWTDLDTLSVDTAR	________________	TLSVDTARVLAADAVQ
A0QWY0	MSMEG_3103	640	652	yes	yes	2	0.0007828	96.866	VAVEAAVAQSWYK	LPPAVSARVAVEAAVA	AVAQSWYKLVGDTGEI
A0QWY0	MSMEG_3103	256	266	yes	yes	3	0.0079135	62.799	VTDKPSFIALR	QALEEARKVTDKPSFI	KPSFIALRTIIGYPAP
A0QWZ9	MSMEG_3122	288	310	yes	yes	3	0.020808	41.615	ARAEAGATMEWIDGNIGSKVTMK	VYNLVTKRARAEAGAT	IGSKVTMKYPAVWMTG
A0QWZ9	MSMEG_3122	146	163	yes	yes	2	0.0019024	91.317	EDLEAQGVIFLDTDSALR	EVVYHQIREDLEAQGV	LDTDSALREHPEIFKQ
A0QWZ9	MSMEG_3122	455	466	yes	yes	2	0.00086234	96.745	ELPMEYALELNR	GFVEPIAKELPMEYAL	EYALELNRLIELQMEG
A0QWZ9	MSMEG_3122	323	342	yes	yes	3	0.00038274	85.496	GEVLSVAFAGEGQHQDTGAK	WMTGEHAKGEVLSVAF	QHQDTGAKMLHLAPNT
A0QWZ9	MSMEG_3122	434	446	yes	yes	2	6.0522e-05	125.54	GLTEDEAMAMVVR	QLFYLMSRGLTEDEAM	EAMAMVVRGFVEPIAK
A0QWZ9	MSMEG_3122	216	226	yes	yes	2	8.7404e-05	112.94	INTENMGQFER	IPLQAYFRINTENMGQ	ENMGQFERTLIIVDEG
A0QWZ9	MSMEG_3122	127	145	yes	yes	3	0.00058619	92.236	LVSGVAAQYESEVVYHQIR	IPEAEKQRLVSGVAAQ	EVVYHQIREDLEAQGV
A0QWZ9	MSMEG_3122	250	263	yes	yes	3	4.5672e-05	124.47	SDSLHSAVVEIIVK	GCTAPIYKSDSLHSAV	AVVEIIVKAGGRCRYT
A0QWZ9	MSMEG_3122	422	433	yes	yes	3	0.019137	45.829	VSEDQLFYLMSR	GHEATVSKVSEDQLFY	QLFYLMSRGLTEDEAM
A0QX00	MSMEG_3123	319	343	yes	yes	3	4.7183e-36	171.5	ADSVPNLEIETGEIVGAGHASATGR	LVLTDGARADSVPNLE	GHASATGRFDDEQLFY
A0QX00	MSMEG_3123	297	309	yes	yes	2	0.0072425	79.875	AEATGTDTYEVNR	WVGDVLIRAEATGTDT	TDTYEVNRNLVLTDGA
A0QX00	MSMEG_3123	344	353	yes	yes	2	0.0058134	70.412	FDDEQLFYLR	GHASATGRFDDEQLFY	DEQLFYLRARGIPEDQ
A0QX00	MSMEG_3123	369	377	yes	yes	2	0.013343	70.256	GFFGELIQK	QARRLVVRGFFGELIQ	FFGELIQKIAVPAVRD
A0QX00	MSMEG_3123	164	183	yes	yes	2	0.0086215	65.416	GSGTYADNIEFVVGDAATLK	AVVVIDHRGSGTYADN	VGDAATLKVVSIADWA
A0QX00	MSMEG_3123	150	163	yes	yes	3	0.00097346	92.939	VEELGEAVVVIDHR	AYGHVQVRVEELGEAV	AVVVIDHRGSGTYADN
A0QX00	MSMEG_3123	184	206	yes	yes	4	0.0065677	61.304	VVSIADWADDTVHVSTHHATLGK	VGDAATLKVVSIADWA	THHATLGKDAVLRHFA
A0QX01	MSMEG_3124	8	26	yes	yes	3	0.00068479	99.371	DLHVSVAATEGTEEIPILK	________________	TEEIPILKGVDLTVNS
A0QX01	MSMEG_3124	158	169	yes	yes	3	0.012503	61.235	HEILQLSLLKPK	FSGGEKKRHEILQLSL	QLSLLKPKIAILDETD
A0QX01	MSMEG_3124	170	186	yes	yes	2	2.1594e-20	162.29	IAILDETDSGLDVDALR	QLSLLKPKIAILDETD	GLDVDALRVVSEGVNR
A0QX01	MSMEG_3124	49	60	yes	yes	2;3	0.0086583	56.205	STLSYAVAGHPK	MGPNGSGKSTLSYAVA	YAVAGHPKYTVTSGSI
A0QX01	MSMEG_3124	215	228	yes	yes	3	0.012342	56.295	YIQPQFVHVFVGGR	THYTRILRYIQPQFVH	VHVFVGGRIVESGGPE
A0QX15	MSMEG_3138	35	46	yes	yes	2	0.015701	61.11	AFAPTFAASAEK	ASWCGPCKAFAPTFAA	TFAASAEKHPDVVHAK
A0QX15	MSMEG_3138	71	79	yes	yes	2	0.012728	66.299	SIPTLMAFK	LAAAADIRSIPTLMAF	IPTLMAFKKGKLVFNQ
A0QX15	MSMEG_3138	55	70	yes	yes	2	0.00039647	123.76	VDTEAEQALAAAADIR	HPDVVHAKVDTEAEQA	LAAAADIRSIPTLMAF
A0QX20	MSMEG_3143	806	816	yes	yes	2	0.021504	57.174	AGIPLVVLGGK	DASENYKKAGIPLVVL	PLVVLGGKEYGSGSSR
A0QX20	MSMEG_3143	561	577	yes	yes	2	0.00063958	112.34	AINDNDLAVTAVLSGNR	PLPEEISKAINDNDLA	TAVLSGNRNFEGRISP
A0QX20	MSMEG_3143	838	846	yes	yes	2	6.9212e-06	113.71	AVITESFER	GTVLLGVKAVITESFE	VITESFERIHRSNLIG
A0QX20	MSMEG_3143	785	804	yes	yes	3	0.018488	45.347	DFTQPGGPQAFIYDASENYK	DVSGGYTRDFTQPGGP	YDASENYKKAGIPLVV
A0QX20	MSMEG_3143	629	647	yes	yes	2	0.0002275	93.812	DIWPSAAEIEETIASSINR	EGNDVFLRDIWPSAAE	TIASSINREMFTESYA
A0QX20	MSMEG_3143	18	31	yes	yes	2	5.4005e-05	129.77	DTLTVGDQSYEIYR	SLNSFGARDTLTVGDQ	DQSYEIYRLNAVPGTE
A0QX20	MSMEG_3143	108	119	yes	yes	2	0.0013851	89.301	EAVAALGGDPNK	IVDLATMREAVAALGG	ALGGDPNKVNPLAPAE
A0QX20	MSMEG_3143	903	915	yes	yes	3	0.0035444	76.357	EDGSKVEFDAVVR	TVHVTATKEDGSKVEF	VEFDAVVRIDTPGEAD
A0QX20	MSMEG_3143	290	299	yes	yes	2	0.018588	60.167	GVAEVPLANR	KFVEFYGKGVAEVPLA	AEVPLANRATLGNMSP
A0QX20	MSMEG_3143	916	926	yes	yes	2	6.2167e-06	122.7	IDTPGEADYYR	VEFDAVVRIDTPGEAD	PGEADYYRNGGILQYV
A0QX20	MSMEG_3143	805	816	yes	yes	3	0.021639	35.523	KAGIPLVVLGGK	YDASENYKKAGIPLVV	PLVVLGGKEYGSGSSR
A0QX20	MSMEG_3143	686	704	yes	yes	3	0.01922	45.363	KAPYFDGMPAEPEPVSDIK	DPASTYVRKAPYFDGM	PEPVSDIKGARVLALL
A0QX20	MSMEG_3143	873	891	yes	yes	2	0.0010656	90.718	LDGTETYDIEGIEELNSGK	GESAASLKLDGTETYD	IEELNSGKTPKTVHVT
A0QX20	MSMEG_3143	253	275	yes	yes	3	9.3026e-08	129.66	LSGEIKPGVTATDVVLTVTDMLR	IPRVVGFKLSGEIKPG	LTVTDMLRRHGVVGKF
A0QX20	MSMEG_3143	927	936	yes	yes	2	0.00031933	97.965	NGGILQYVLR	PGEADYYRNGGILQYV	GILQYVLRNMLKSSK_
A0QX20	MSMEG_3143	772	784	yes	yes	2	0.0019222	86.262	NQLLDDVSGGYTR	TFANIRLRNQLLDDVS	DVSGGYTRDFTQPGGP
A0QX20	MSMEG_3143	148	155	yes	yes	2	0.0010004	96.668	NVELEYER	GNASAFERNVELEYER	NVELEYERNAERYQFL
A0QX20	MSMEG_3143	666	685	yes	yes	2	2.567e-07	142.97	SLPTPEGDTFEWDPASTYVR	FKGDDRWRSLPTPEGD	DPASTYVRKAPYFDGM
A0QX20	MSMEG_3143	9	17	yes	yes	2	0.0051032	77.533	SSLNSFGAR	MSSENTGKSSLNSFGA	SLNSFGARDTLTVGDQ
A0QX20	MSMEG_3143	510	525	yes	yes	2	0.0021068	94.454	TNMAPGSQVVTDYYNK	LTTKPWVKTNMAPGSQ	VVTDYYNKAGLWPYLE
A0QX20	MSMEG_3143	47	54	yes	yes	2	3.6991e-10	135.84	VLAENLLR	EKLPYSLKVLAENLLR	VLAENLLRTEDGANIT
A0QX20	MSMEG_3143	708	744	yes	yes	4	4.8777e-05	84.809	VLALLGDSVTTDHISPAGAIKPGTPAAQYLDANGVER	VSDIKGARVLALLGDS	LDANGVERKDYNSLGS
A0QX20	MSMEG_3143	175	193	yes	yes	3	8.9637e-05	108.71	VVPPGTGIVHQVNIEYLAR	QGAFDDFKVVPPGTGI	VNIEYLARTVMVRDGV
A0QX55	MSMEG_3178	735	744	yes	yes	2	0.015154	54.539	ADALRKAMGK	VASYTMGKADALRKAM	ALRKAMGKKKLEVLEA
A0QX55	MSMEG_3178	414	432	yes	yes	3	0.014902	54.103	FLNPERPSAPDIDIDFDDR	PHGLLFERFLNPERPS	IDIDFDDRRRGEMLRY
A0QX55	MSMEG_3178	888	897	yes	yes	2	0.0019502	93.561	FTDFSDYLNK	KTRTEKGKFTDFSDYL	DFSDYLNKIDITACNK
A0QX55	MSMEG_3178	518	527	yes	yes	2	0.0070798	67.334	GLIDTDPDVR	YKEAAEVRGLIDTDPD	IDTDPDVRTIYETARG
A0QX55	MSMEG_3178	943	968	yes	yes	4	0.019675	36.504	KAEAMGQFDLFGGGEDTGTDAVFTIK	VDSVLGTKKAEAMGQF	TDAVFTIKVPDEEWED
A0QX55	MSMEG_3178	40	65	yes	yes	3	0.021016	20.682	LEMPAIGMTDHGNMFGASEFYNSATK	PMLAEAQRLEMPAIGM	EFYNSATKAGIKPIIG
A0QX55	MSMEG_3178	837	861	yes	yes	3	0.021149	51.431	LGITVLPPDVNESEHNFASVGDDIR	VYLADCRRLGITVLPP	ASVGDDIRFGLGAIRN
A0QX55	MSMEG_3178	596	608	yes	yes	2	0.00080274	101.53	NLTIIGDAIANIK	KMDFLGLRNLTIIGDA	GDAIANIKANRGIDLD
A0QX55	MSMEG_3178	869	880	yes	yes	2	0.0088082	69.846	NVGANVVSSLIK	RFGLGAIRNVGANVVS	NVVSSLIKTRTEKGKF
A0QX55	MSMEG_3178	251	268	yes	yes	2	0.020917	40.724	TLSDPTRFKFDGDGYFLK	LLCVQTGKTLSDPTRF	DGDGYFLKSAEEMRAL
A0QX55	MSMEG_3178	727	740	yes	yes	2	0.021622	47.242	VASYTMGKADALRK	QIMFIAQKVASYTMGK	GKADALRKAMGKKKLE
A0QX55	MSMEG_3178	1164	1175	yes	yes	2	0.021018	58.781	VTPSSALMGDLK	LELDQSLRVTPSSALM	SALMGDLKALLGPGCL
A0QX95	MSMEG_3219	206	216	yes	yes	2	0.001432	87.568	IAPGLPSNVIR	VDRTVFSRIAPGLPSN	GLPSNVIRVAESGVRG
A0QX95	MSMEG_3219	2	15	yes	yes	2	0.0011498	91.712	SSATVLDSIIEGVR	________________	DSIIEGVRADVAAREA
A0QX95	MSMEG_3219	88	96	yes	yes	2	2.0029e-05	112.11	VISVLTEQR	AYQDGGARVISVLTEQ	ISVLTEQRRFNGSLDD
A0QXA3	MSMEG_3227	53	72	yes	yes	2;3	4.4665e-05	123	AASDVTGHAVGIMADLQGPK	EAAYKRVRAASDVTGH	MADLQGPKIRLGRFKD
A0QXA3	MSMEG_3227	291	317	yes	yes	3	3.0824e-06	96.351	AEASDVANAVLDGADAVMLSGETSVGK	IENSRPTRAEASDVAN	SGETSVGKYPLEAVRT
A0QXA3	MSMEG_3227	291	324	yes	yes	3	9.113e-33	148.35	AEASDVANAVLDGADAVMLSGETSVGKYPLEAVR	IENSRPTRAEASDVAN	KYPLEAVRTMARIIQA
A0QXA3	MSMEG_3227	369	381	yes	yes	2	1.4636e-29	174.23	ALVAFTQSGDTVR	IGERLDAKALVAFTQS	TQSGDTVRRLARLHTP
A0QXA3	MSMEG_3227	369	382	yes	yes	3	0.0036451	74.698	ALVAFTQSGDTVRR	IGERLDAKALVAFTQS	QSGDTVRRLARLHTPL
A0QXA3	MSMEG_3227	23	33	yes	yes	2	0.00011151	111.86	ALVEAGMDVAR	TSTDETVRALVEAGMD	EAGMDVARLNFSHGDY
A0QXA3	MSMEG_3227	173	182	yes	yes	2	9.7917e-39	169.41	DIEDLEFAVR	SVPAMSEKDIEDLEFA	EDLEFAVRLGVDLVAL
A0QXA3	MSMEG_3227	267	290	yes	yes	4	7.704e-06	94.911	ENAKPVIVATQMLESMIENSRPTR	KRAIQMARENAKPVIV	IENSRPTRAEASDVAN
A0QXA3	MSMEG_3227	78	92	yes	yes	2;3	7.3809e-09	147.75	FKDGPTYWATGETVR	GPKIRLGRFKDGPTYW	WATGETVRITVEDCEG
A0QXA3	MSMEG_3227	243	260	yes	yes	3	0.00024628	122.96	GDLGVELPLEEVPLVQKR	FDAVMVARGDLGVELP	EVPLVQKRAIQMAREN
A0QXA3	MSMEG_3227	442	466	yes	yes	4	5.0212e-06	91.238	GELVVIVAGAPPGTVGSTNLIHVHR	LELGRYKRGELVVIVA	TNLIHVHRIGEDDV__
A0QXA3	MSMEG_3227	352	359	yes	yes	2	0.0011284	96.19	GVISYAAR	THVPRTKRGVISYAAR	GVISYAARDIGERLDA
A0QXA3	MSMEG_3227	156	172	yes	yes	2	0.0062712	82.349	GVSLPGMNVSVPAMSEK	GGPVSNNKGVSLPGMN	SVPAMSEKDIEDLEFA
A0QXA3	MSMEG_3227	329	348	yes	yes	3	1.1944e-05	133.95	IIQAVEDNSVVVPPLTHVPR	EAVRTMARIIQAVEDN	PPLTHVPRTKRGVISY
A0QXA3	MSMEG_3227	183	194	yes	yes	2	3.8965e-05	114.76	LGVDLVALSFVR	EDLEFAVRLGVDLVAL	LVALSFVRSPADIELV
A0QXA3	MSMEG_3227	386	402	yes	yes	3	2.2957e-117	221.59	LHTPLPVLAFTALPEVR	DTVRRLARLHTPLPVL	FTALPEVRSQLALTWG
A0QXA3	MSMEG_3227	34	49	yes	yes	3;4	0.001265	90.498	LNFSHGDYSDHEAAYK	EAGMDVARLNFSHGDY	SDHEAAYKRVRAASDV
A0QXA3	MSMEG_3227	34	50	yes	yes	3;4	0.0046956	70.167	LNFSHGDYSDHEAAYKR	EAGMDVARLNFSHGDY	DHEAAYKRVRAASDVT
A0QXA3	MSMEG_3227	432	438	no	no	2	9.5872e-12	135.87	SLLELGR	DMIRQVDKSLLELGRY	KSLLELGRYKRGELVV
A0QXA3	MSMEG_3227	195	208	yes	yes	2;3	5.2097e-05	117.7	SPADIELVHEVMDR	LVALSFVRSPADIELV	LVHEVMDRVGRRVPVI
A0QYB0;I7GA10	MSMEG_3595	90	96	yes	no	2	0.00016151	105.2	ALYTVLR	PRSSGQGRALYTVLRA	RALYTVLRALHRHLER
A0QYB0;I7GA10	MSMEG_3595	173	197	yes	no	3	0.0045102	70.593	KEVDAALISLYQQPGVSLIPEENQK	GEVPDLPRKEVDAALI	LIPEENQKTLTEADRA
A0QYB0;I7GA10	MSMEG_3595	150	162	yes	no	3	0.0071223	69.03	LADRPGGWVGLAR	ALRAAYARLADRPGGW	GGWVGLARLRGEVPDL
A0QYB0;I7GA10	MSMEG_3595	74	83	yes	no	2	1.1514e-05	117.02	QLLAADTPPR	DAGWAVCRQLLAADTP	LAADTPPRSSGQGRAL
A0QYB1	MSMEG_3596	143	164	yes	yes	3	4.391e-07	136.61	AIIGDDDLTPEILTDFVTALHK	HISRANRRAIIGDDDL	DFVTALHKARRQTVKR
A0QYB1	MSMEG_3596	39	52	yes	yes	2	0.00077098	103.83	AMTDVLAAFDDAAR	HVPGLHERAMTDVLAA	AAFDDAARETDSSPLG
A0QYB1	MSMEG_3596	509	521	yes	yes	2	0.00089839	92.943	AVASGNAIAVQNR	DERHWAFRAVASGNAI	NAIAVQNRIRKALEAT
A0QYB1	MSMEG_3596	280	292	yes	yes	3	0.018846	47.621	DLEHVAHGLMSVR	EPASLDNRDLEHVAHG	AHGLMSVRQTMRRTVS
A0QYB1	MSMEG_3596	582	596	yes	yes	3	0.011187	58.626	DLIDDNHPDLPGWLR	IRTMTALRDLIDDNHP	PDLPGWLRRRRPAHAI
A0QYB1	MSMEG_3596	706	720	yes	yes	2	0.0010099	98.676	GVSSIVLDPNNDLSR	LVEECALRGVSSIVLD	DPNNDLSRLGSRWPES
A0QYB1	MSMEG_3596	890	904	yes	yes	2	0.0059894	74.966	VSVISMVGLTNEQQR	PSAGYRARVSVISMVG	GLTNEQQREGFVNQLQ
A0QYD4	MSMEG_3619	2	15	yes	yes	2	0.021731	62.035	AEVLVTGGDTELGR	________________	GGDTELGRAIAQGFRD
A0QYD4	MSMEG_3619	23	34	yes	yes	3	0.0030904	74.698	DAGHNVVIAGAR	RAIAQGFRDAGHNVVI	NVVIAGARRDDLEVAA
A0QYD4	MSMEG_3619	163	173	yes	yes	2	0.0011754	94.409	GITINAVAAGR	QADFFGTRGITINAVA	INAVAAGRSAEQAYDG
A0QYD4	MSMEG_3619	196	206	yes	yes	2	0.0014937	87.184	LALFLSTPAAR	SVADEFTRLALFLSTP	FLSTPAARHITGQTLH
A0QYD4	MSMEG_3619	123	136	yes	yes	2	0.020666	57.288	SGGSIVNVLPESAK	QIVGDHLRSGGSIVNV	NVLPESAKEGSVEAAI
A0QYD4	MSMEG_3619	185	195	yes	yes	2	0.00052023	96.756	TPPSVADEFTR	QAYDGLTRTPPSVADE	SVADEFTRLALFLSTP
A0QYD4	MSMEG_3619	89	100	yes	yes	2	0.0093901	69.03	TYTLADLASAWR	RWEAKDPRTYTLADLA	ADLASAWRNNLDATVV
A0QYD6	MSMEG_3621	285	296	yes	yes	2	7.3512e-22	162.68	DLAEQSGVELDR	VSASPLGKDLAEQSGV	QSGVELDRAGRVKVQP
A0QYD6	MSMEG_3621	424	436	yes	yes	2	1.5291e-95	210.15	GQLTITEQQAYAR	VTFLSTKRGQLTITEQ	TEQQAYARTRIEELEE
A0QYD6	MSMEG_3621	343	354	yes	yes	2	0.001996	89.561	IIKREVSGTSPK	QGGRYAAKIIKREVSG	EVSGTSPKIRTPFEYF
A0QYD6	MSMEG_3621	148	157	yes	yes	2	8.4579e-24	163.88	ILGAFEQAER	DALELRGRILGAFEQA	GAFEQAERSSDPVRRA
A0QYD6	MSMEG_3621	355	364	yes	yes	3	0.0031598	74.962	IRTPFEYFDK	EVSGTSPKIRTPFEYF	TPFEYFDKGSMATVSR
A0QYD6	MSMEG_3621	167	195	yes	yes	3	0.012861	60.419	LLTFTVVGAGPTGVEMAGQIAELADQTLR	SDPVRRAKLLTFTVVG	ELADQTLRGSFRHIDP
A0QYD6	MSMEG_3621	236	251	yes	yes	2	4.4257e-05	134.88	MGVEVQLGAMVTDVDR	KARARLEKMGVEVQLG	AMVTDVDRNGITVKDS
A0QYD6	MSMEG_3621	1	13	yes	yes	2	0.0072944	69.03	MSHPGATASDRHK	________________	ATASDRHKVVIIGSGF
A0QYD6	MSMEG_3621	78	94	yes	yes	2;3	2.3191e-21	168.1	NAQVLLGDVTHIDLENK	RVILRKQKNAQVLLGD	THIDLENKTVDSVLLG
A0QYD6	MSMEG_3621	423	436	yes	yes	3	0.00063645	93.106	RGQLTITEQQAYAR	GVTFLSTKRGQLTITE	TEQQAYARTRIEELEE
A0QYD6	MSMEG_3621	137	145	yes	yes	2	0.0020863	89.029	SIDDALELR	AEFAPGMKSIDDALEL	IDDALELRGRILGAFE
A0QYD6	MSMEG_3621	357	364	yes	yes	2	0.00055168	98.582	TPFEYFDK	SGTSPKIRTPFEYFDK	TPFEYFDKGSMATVSR
A0QYD6	MSMEG_3621	437	454	yes	yes	3	3.5393e-09	146.18	TRIEELEEIAAAVQDTEK	TEQQAYARTRIEELEE	AAVQDTEKAAS_____
A0QYD6	MSMEG_3621	208	224	yes	yes	2;3	0.0046336	71.143	VILLDAAPAVLPPMGEK	HIDPTEARVILLDAAP	VLPPMGEKLGKKARAR
A0QYD6	MSMEG_3621	300	338	yes	yes	4	6.9656e-06	76.261	VKVQPDLTLPGHPNVFVVGDMAAVEGVPGVAQGAIQGGR	VELDRAGRVKVQPDLT	QGAIQGGRYAAKIIKR
A0QYD6	MSMEG_3621	302	338	yes	yes	3;4	0.01782	32.493	VQPDLTLPGHPNVFVVGDMAAVEGVPGVAQGAIQGGR	LDRAGRVKVQPDLTLP	QGAIQGGRYAAKIIKR
A0QYD6	MSMEG_3621	14	28	yes	yes	2	0.00038298	104.95	VVIIGSGFGGLTAAK	ATASDRHKVVIIGSGF	FGGLTAAKTLKRADVD
A0QYD6	MSMEG_3621	272	284	yes	yes	2	0.0002689	105.95	VWSAGVSASPLGK	RRIESACKVWSAGVSA	VSASPLGKDLAEQSGV
A0QYE7	MSMEG_3632	299	307	yes	yes	2	0.012737	61.679	ALSGSVPQR	IAEAVFARALSGSVPQ	LSGSVPQRKATVGLAS
A0QYE7	MSMEG_3632	309	334	yes	yes	3	3.0397e-12	132.52	ATVGLASGALGATPSDAADFIEAVRR	SGSVPQRKATVGLASG	DFIEAVRRALYASKIV
A0QYE7	MSMEG_3632	406	416	yes	yes	2	0.0021368	84.821	DAVEAGIDSWR	LLAAPYFRDAVEAGID	EAGIDSWRRVVVTATQ
A0QYE7	MSMEG_3632	457	466	yes	yes	3	0.00069863	117.31	DYFGAHTYGR	AALIQGLRDYFGAHTY	FGAHTYGRIDAEPGKK
A0QYE7	MSMEG_3632	475	488	yes	yes	3	0.017016	45.357	FHTLWSGDHSEVEA	IDAEPGKKFHTLWSGD	GDHSEVEA________
A0QYE7	MSMEG_3632	235	247	yes	yes	2	0.020687	67.234	GDLDSFLVEITAK	DVFEEWNRGDLDSFLV	FLVEITAKVLRQTDAK
A0QYE7	MSMEG_3632	308	333	yes	yes	3	1.0787e-06	90.397	KATVGLASGALGATPSDAADFIEAVR	LSGSVPQRKATVGLAS	ADFIEAVRRALYASKI
A0QYE7	MSMEG_3632	447	456	yes	yes	2	1.0327e-08	145.16	LPAALIQGLR	YDALRTERLPAALIQG	AALIQGLRDYFGAHTY
A0QYE7	MSMEG_3632	280	298	yes	yes	2;3	0.00018592	123.55	SALDLGVPVTGIAEAVFAR	GTGRWTVKSALDLGVP	IAEAVFARALSGSVPQ
A0QYE7	MSMEG_3632	65	79	yes	yes	3	1.5768e-28	170.79	SETIAEFIDALEKPR	GSEGKFVRSETIAEFI	IDALEKPRKVLIMVKA
A0QYE7	MSMEG_3632	256	271	yes	yes	3	0.010711	61.127	TGKPLVDVIVDEAEQK	VLRQTDAKTGKPLVDV	IVDEAEQKGTGRWTVK
A0QYE7	MSMEG_3632	418	443	yes	yes	3	2.2818e-09	101.71	VVVTATQLGIPVPGFASALSYYDALR	AGIDSWRRVVVTATQL	LSYYDALRTERLPAAL
A0QYF7	MSMEG_3642	766	780	yes	yes	2	0.0036285	88.706	AATLTAIASANYVAR	MMGADGLRAATLTAIA	ASANYVARRLDEYFPV
A0QYF7	MSMEG_3642	196	210	yes	yes	3	0.006377	69.069	ARPLGIEIVTADLSK	TAAVLATRARPLGIEI	IVTADLSKGLPDGEFF
A0QYF7	MSMEG_3642	811	822	yes	yes	3	0.004828	70.728	ATGVTVDDVAKR	LDLRGITKATGVTVDD	TVDDVAKRLADFGFHA
A0QYF7	MSMEG_3642	389	396	yes	yes	2	2.5069e-08	125.81	FFDTVLVR	GDAVVHDKFFDTVLVR	FFDTVLVRVPGRADEV
A0QYF7	MSMEG_3642	278	300	yes	yes	5	0.01983	37.334	FGVPMGFGGPHAGYLAVHANHAR	VAFGTTQRFGVPMGFG	AVHANHARQLPGRLVG
A0QYF7	MSMEG_3642	306	320	yes	yes	2	0.00013703	122.78	LVGVSVDSDGSPAYR	HARQLPGRLVGVSVDS	SDGSPAYRLALQTREQ
A0QYF7	MSMEG_3642	483	493	yes	yes	3	0.0074423	63.662	SLADKDIALDR	TEMMRYLRSLADKDIA	DKDIALDRSMIPLGSC
A0QYG0	MSMEG_3645	63	73	yes	yes	2	0.0019081	84.605	DLIAALGHSLK	PLTHDLIRDLIAALGH	AALGHSLKEVRIVDLQ
A0QYG0	MSMEG_3645	149	162	yes	yes	3	0.010231	62.69	FKEFLDSVSPDDFK	VREDEVEKFKEFLDSV	SVSPDDFKAT______
A0QYG0	MSMEG_3645	11	23	yes	yes	2	1.0815e-05	128.85	VEQPQNQPVLLLR	EVRVVGIRVEQPQNQP	NQPVLLLRESNGDRYL
A0QYQ7	MSMEG_3746	437	450	yes	yes	2	0.0050379	77.633	DAVAGEADLGGTMR	ISTMADQRDAVAGEAD	ADLGGTMRLGAYPAVL
A0QYQ7	MSMEG_3746	269	277	yes	yes	2	0.017411	63.216	EELDAYVVR	DIPKVLHREELDAYVV	ELDAYVVRRLNLPFRD
A0QYQ7	MSMEG_3746	498	531	yes	yes	5	0.0039411	55.096	FSGTSPDGHLVEFVEYDPQIHPFLVGTQAHPELK	RIAKSGLRFSGTSPDG	TQAHPELKSRPTRPHP
A0QYQ7	MSMEG_3746	28	41	yes	yes	2	0.0010591	93.478	GLTASSLGQLLTAR	GVVSSLGKGLTASSLG	LGQLLTARGLQVTMQK
A0QYQ7	MSMEG_3746	14	27	yes	yes	2	0.0055743	84.759	HLFVTGGVVSSLGK	KHPQTATKHLFVTGGV	GVVSSLGKGLTASSLG
A0QYQ7	MSMEG_3746	379	386	yes	yes	2	0.0046206	87.181	IGAISYAR	GIRGIEGKIGAISYAR	IGAISYARKRGLPVLG
A0QYQ7	MSMEG_3746	451	476	yes	yes	3	0.018022	51.264	LGAYPAVLTPNSVVAQAYQSTEVSER	ADLGGTMRLGAYPAVL	QSTEVSERHRHRFEVN
A0QYQ7	MSMEG_3746	557	585	yes	yes	3	1.0103e-12	123.68	LPGMDLPEQFVPVEHSDADAPALEEPLEK	IDYKAAERLPGMDLPE	ALEEPLEKSDVRG___
A0QYQ7	MSMEG_3746	1	13	yes	yes	2;3	0.01534	54.023	MPALRKHPQTATK	________________	KHPQTATKHLFVTGGV
A0QYQ7	MSMEG_3746	92	111	yes	yes	2	0.015934	68.639	NLSGSANVTTGQVYSSVIAK	HYERFLDRNLSGSANV	VYSSVIAKERRGEYLG
A0QYQ7	MSMEG_3746	114	133	yes	yes	3	0.00071812	79.461	RGEYLGDTVQVIPHITDEIK	SSVIAKERRGEYLGDT	PHITDEIKSRILAMAE
A0QYQ7	MSMEG_3746	215	226	yes	yes	2	0.0091325	83.137	SIGITPDALILR	QHSVAALRSIGITPDA	TPDALILRCDRDVPEP
A0QYQ7	MSMEG_3746	409	423	yes	yes	2	0.0066737	73.758	SVGITEANSAEFDPK	CIVIEAARSVGITEAN	NSAEFDPKTPDPVIST
A0QYR3	MSMEG_3754	257	279	yes	yes	3	2.4821e-07	117.02	ADLGQFEQALTLLSTPPLDPTSR	RIVVAGARADLGQFEQ	PPLDPTSRGQTAARLF
A0QYR3	MSMEG_3754	146	166	yes	yes	4	3.4032e-05	116.61	HLVAAGNLLDEDPETALAHAR	ATADYVARHLVAAGNL	ETALAHARAARGRAAR
A0QYR3	MSMEG_3754	115	122	yes	yes	2	0.0048912	88.819	LSADIEAR	DSQDSAPRLSADIEAR	LSADIEARQLAPEVRR
A0QYR3	MSMEG_3754	234	249	yes	yes	2	6.4395e-64	195.6	SPEAEALTGEDADELR	ERAVELARSPEAEALT	GEDADELRIVVAGARA
A0QYS6	MSMEG_3770	155	170	yes	yes	2	0.0015388	101.04	AIAFAEENAIPINVTK	DYAWTREKAIAFAEEN	AIPINVTKRSPFSIDQ
A0QYS6	MSMEG_3770	155	171	yes	yes	3	0.0010169	103.13	AIAFAEENAIPINVTKR	DYAWTREKAIAFAEEN	IPINVTKRSPFSIDQN
A0QYS6	MSMEG_3770	323	340	yes	yes	3	3.5663e-06	139.49	ALESFVAHTQEHVSGEIR	LWYSPLKRALESFVAH	EHVSGEIRLVLHGGHI
A0QYS6	MSMEG_3770	184	199	yes	yes	3	1.2746e-09	151.38	AVETGFLEHLWNAPTK	IDQNVWGRAVETGFLE	HLWNAPTKDVYDYTED
A0QYS6	MSMEG_3770	200	224	yes	yes	3	1.431e-07	102.92	DVYDYTEDPTVHWNTPDEVVIGFDK	HLWNAPTKDVYDYTED	EVVIGFDKGVPVSIDG
A0QYS6	MSMEG_3770	270	294	yes	yes	4	1.5624e-14	149.18	EIYEAPGAMVLITAHTELEHVTLER	RLVGIKSREIYEAPGA	LEHVTLERELGRFKRH
A0QYS6	MSMEG_3770	29	48	yes	yes	2	4.2359e-07	141.18	EVVAVAIDLGQGGEDMEVVR	WIGKETGKEVVAVAID	GEDMEVVRQRALDCGA
A0QYS6	MSMEG_3770	128	146	yes	yes	2;3	5.4807e-15	157.83	FEVGFASLAPDLQVLAPVR	GKGNDQVRFEVGFASL	LQVLAPVRDYAWTREK
A0QYS6	MSMEG_3770	380	390	yes	yes	3	0.0050202	67.08	GFVHLHGLSSR	SFDQSAAKGFVHLHGL	HLHGLSSRISAKRDLG
A0QYS6	MSMEG_3770	225	246	yes	yes	3	5.9356e-05	93.215	GVPVSIDGRPVSVLQAIEELNR	EVVIGFDKGVPVSIDG	QAIEELNRRAGAQGVG
A0QYS6	MSMEG_3770	355	379	yes	yes	2;3	1.3716e-07	104.53	SAESLYDFNLATYDEGDSFDQSAAK	HISVNGRRSAESLYDF	SFDQSAAKGFVHLHGL
A0QYS6	MSMEG_3770	172	183	yes	yes	2	5.1128e-51	188.96	SPFSIDQNVWGR	IPINVTKRSPFSIDQN	IDQNVWGRAVETGFLE
A0QYS6	MSMEG_3770	307	322	yes	yes	3	0.0017644	85.469	WGELVYDGLWYSPLKR	FKRHTDQKWGELVYDG	LWYSPLKRALESFVAH
A0QYS6	MSMEG_3770	87	100	yes	yes	3	0.020474	54.898	YPLVSAISRPLIVK	SNALYMDRYPLVSAIS	ISRPLIVKHLVKAARE
A0QYU8;I7GC56	MSMEG_3793	152	167	yes	no	2	0.00063309	112.67	LGADVAEYGFVETSAK	LGYRLLQRLGADVAEY	GFVETSAKQDGRNMTM
A0QYU8;I7GC56	MSMEG_3793	30	42	yes	no	2	2.1953e-06	137.4	LIGPGGEQVGIVR	RIRVPEVRLIGPGGEQ	GEQVGIVRIEDALRVA
A0QYU8;I7GC56	MSMEG_3793	172	181	yes	no	2;3	0.00010616	104.05	NMTMVLAPHR	TSAKQDGRNMTMVLAP	TMVLAPHRGAKTRAKA
A0QYW4	MSMEG_3808	25	38	yes	yes	2	0.0012593	98.943	DALIVFTGLSGSGK	GVDLDLPRDALIVFTG	TGLSGSGKSSLAFDTI
A0QYW4	MSMEG_3808	149	157	yes	yes	2	7.8015e-07	113.71	FQVLAPVVR	LAMDEGLRFQVLAPVV	QVLAPVVRTRKGEFVD
A0QYW4	MSMEG_3808	892	906	yes	yes	3	0.010376	70.373	GNTVIVIEHNLDVIK	VINGLVDKGNTVIVIE	EHNLDVIKTSDWIIDM
A0QYW4	MSMEG_3808	160	169	yes	yes	3	0.002381	77.744	KGEFVDLFEK	LAPVVRTRKGEFVDLF	EFVDLFEKLNSQGYSR
A0QYW4	MSMEG_3808	508	533	yes	yes	3	8.2527e-41	170.8	LATQIGSGLVGVLYVLDEPSIGLHQR	GGEAQRIRLATQIGSG	PSIGLHQRDNRRLIDT
A0QYW4	MSMEG_3808	833	847	yes	yes	2	0.013405	75.02	LGQPAPTLSGGEAQR	DVGLGYVRLGQPAPTL	LSGGEAQRVKLAAELQ
A0QYW4	MSMEG_3808	420	437	yes	yes	3	0.00024711	107.63	LKPEILAVTLSAGDFGAK	CPECNGTRLKPEILAV	SAGDFGAKSIAQVAEL
A0QYW4	MSMEG_3808	594	606	yes	yes	2	0.0007828	96.866	NPESLTGAYLSGK	GTYDDLLRNPESLTGA	TGAYLSGKESIEVPAI
A0QYW4	MSMEG_3808	709	720	yes	yes	2	0.0037965	79.089	SNPATYTGVFDK	SPIGRTPRSNPATYTG	TYTGVFDKIRSLFAAT
A0QYW4	MSMEG_3808	39	52	yes	yes	2	0.0087341	72.815	SSLAFDTIFAEGQR	TGLSGSGKSSLAFDTI	TIFAEGQRRYVESLSA
A0QYW4	MSMEG_3808	97	110	yes	yes	2	1.6263e-07	138.21	STVGTITEVYDYLR	KSTNRNPRSTVGTITE	TEVYDYLRLLYARAGT
A0QYW4	MSMEG_3808	862	879	yes	yes	3	0.00025447	114.96	TIYILDEPTTGLHFEDIR	LQKRSTGRTIYILDEP	GLHFEDIRKLLKVING
A0QYW4	MSMEG_3808	822	832	yes	yes	2	7.3572e-05	117.52	TLVDVGLGYVR	SSIHRYLKTLVDVGLG	DVGLGYVRLGQPAPTL
A0QYW4	MSMEG_3808	706	720	yes	yes	3	0.020099	49.298	TPRSNPATYTGVFDK	VDQSPIGRTPRSNPAT	TYTGVFDKIRSLFAAT
A0QYW6	MSMEG_3811	50	60	yes	yes	2;3	1.38e-05	136.81	AADVLKDEGYK	FPQSEDSRAADVLKDE	VLKDEGYKMAGNAPIY
A0QYW6	MSMEG_3811	80	107	yes	yes	3	5.2059e-05	86.084	AAGATDIEERPVVGAPVDALVELADEVK	REANDRAKAAGATDIE	VELADEVKADLLVVGN
A0QYW6	MSMEG_3811	108	124	yes	yes	2	0.0028251	94.61	ADLLVVGNVGLSTIAGR	VELADEVKADLLVVGN	GLSTIAGRLLGSVPAN
A0QYW6	MSMEG_3811	35	49	yes	yes	2	8.4305e-96	209.19	LIIATAYFPQSEDSR	IAAASNAKLIIATAYF	FPQSEDSRAADVLKDE
A0QYW6	MSMEG_3811	125	135	yes	yes	2	0.0033204	79.201	LLGSVPANVAR	GLSTIAGRLLGSVPAN	SVPANVARRSKTDVLI
A0QYW6	MSMEG_3811	61	72	yes	yes	2	1.8467e-06	131.82	MAGNAPIYAILR	VLKDEGYKMAGNAPIY	APIYAILREANDRAKA
A0QYW6	MSMEG_3811	2	19	yes	yes	2	2.2818e-29	173.34	SAYQTVVVGTDGSDSSLR	________________	DGSDSSLRAVDRAGQI
A0QYW6	MSMEG_3811	137	147	yes	yes	2	7.1509e-07	115.33	SKTDVLIVHTS	VPANVARRSKTDVLIV	DVLIVHTS________
A0QYY6	MSMEG_3833	112	120	yes	yes	2	0.0022295	89.886	AWGTIEELK	KKRAQYERAWGTIEEL	WGTIEELKEKDEAVKG
A0QYY6	MSMEG_3833	112	122	yes	yes	2;3	0.00046945	105.36	AWGTIEELKEK	KKRAQYERAWGTIEEL	TIEELKEKDEAVKGTV
A0QYY6	MSMEG_3833	112	127	yes	yes	2;3;4	1.2514e-07	145.7	AWGTIEELKEKDEAVK	KKRAQYERAWGTIEEL	KEKDEAVKGTVIEVVK
A0QYY6	MSMEG_3833	189	199	yes	yes	2	1.5877e-32	174.4	AWLEQTQSEVR	NNVVLSRRAWLEQTQS	EQTQSEVRSEFLNQLQ
A0QYY6	MSMEG_3833	160	167	yes	yes	2	0.014432	64.265	DLQPYIGK	LVEMRRVRDLQPYIGK	DLQPYIGKEIEAKIIE
A0QYY6	MSMEG_3833	435	453	yes	yes	2	1.095e-51	185.59	FAAAEAEAANAPVSNGSSR	MHTAQMEKFAAAEAEA	PVSNGSSRSEESSGGT
A0QYY6	MSMEG_3833	146	156	yes	yes	2	3.333e-16	154.84	GFLPASLVEMR	LILDIGLRGFLPASLV	PASLVEMRRVRDLQPY
A0QYY6	MSMEG_3833	136	145	yes	yes	2	1.1716e-05	117.53	GGLILDIGLR	GTVIEVVKGGLILDIG	LILDIGLRGFLPASLV
A0QYY6	MSMEG_3833	72	93	yes	yes	3	1.0739e-50	180.31	HDVDPNEVVSVGDEVEALVLTK	PSRELSIKHDVDPNEV	VEALVLTKEDKEGRLI
A0QYY6	MSMEG_3833	244	269	yes	yes	3;4	1.1534e-31	165.34	HIDHPSEVVQVGDEVTVEVLDVDMDR	HVSELSWKHIDHPSEV	VLDVDMDRERVSLSLK
A0QYY6	MSMEG_3833	244	271	yes	yes	3;4;5	6.3281e-96	203.2	HIDHPSEVVQVGDEVTVEVLDVDMDRER	HVSELSWKHIDHPSEV	DVDMDRERVSLSLKAT
A0QYY6	MSMEG_3833	330	347	yes	yes	2;3	3.3433e-14	154.39	HVEVPDQVVQVGDDAMVK	HISELSERHVEVPDQV	VGDDAMVKVIDIDLER
A0QYY6	MSMEG_3833	304	312	yes	yes	2	2.5714e-06	117.4	LVPFGAFVR	IVPGKVTKLVPFGAFV	VPFGAFVRVEEGIEGL
A0QYY6	MSMEG_3833	2	28	yes	yes	3	1.8154e-11	113.29	PSPSVTSPQVAVNDIGSAEDFLAAIDK	________________	DFLAAIDKTIKYFNDG
A0QYY6	MSMEG_3833	364	377	yes	yes	2	2.7382e-114	217.2	QANEDYTEEFDPSK	RRISLSLKQANEDYTE	TEEFDPSKYGMADSYD
A0QYY6	MSMEG_3833	188	199	yes	yes	2;3	4.9004e-05	125.36	RAWLEQTQSEVR	RNNVVLSRRAWLEQTQ	EQTQSEVRSEFLNQLQ
A0QYY6	MSMEG_3833	454	472	yes	yes	2;3	2.034e-300	273.54	SEESSGGTLASDAQLAALR	PVSNGSSRSEESSGGT	DAQLAALREKLAGNA_
A0QYY6	MSMEG_3833	200	208	yes	yes	2	5.334e-13	153.08	SEFLNQLQK	EQTQSEVRSEFLNQLQ	EFLNQLQKGAIRKGVV
A0QYY6	MSMEG_3833	290	300	yes	yes	2	0.0016096	86.463	THAIGQIVPGK	DPWRHFARTHAIGQIV	IGQIVPGKVTKLVPFG
A0QYY6	MSMEG_3833	290	303	yes	yes	3	0.02122	37.352	THAIGQIVPGKVTK	DPWRHFARTHAIGQIV	IVPGKVTKLVPFGAFV
A0QYY6	MSMEG_3833	46	58	yes	yes	2;3	0.0014183	97.203	VDRDEVLLDIGYK	IVEGTIVKVDRDEVLL	VLLDIGYKTEGVIPSR
A0QYY6	MSMEG_3833	313	329	yes	yes	2;3	2.3253e-14	158.65	VEEGIEGLVHISELSER	VPFGAFVRVEEGIEGL	HISELSERHVEVPDQV
A0QYY6	MSMEG_3833	348	355	yes	yes	2	2.1916e-10	136.8	VIDIDLER	VGDDAMVKVIDIDLER	VIDIDLERRRISLSLK
A0QYY6	MSMEG_3833	158	167	yes	yes	3	0.0012735	84.817	VRDLQPYIGK	ASLVEMRRVRDLQPYI	DLQPYIGKEIEAKIIE
A0QYY6	MSMEG_3833	32	45	yes	yes	2	1.1437e-10	153.32	YFNDGDIVEGTIVK	AAIDKTIKYFNDGDIV	IVEGTIVKVDRDEVLL
A0QYY6	MSMEG_3833	378	409	yes	yes	3	0.020131	26.211	YGMADSYDEQGNYIFPEGFDPETNEWLEGFDK	TEEFDPSKYGMADSYD	EWLEGFDKQREEWEAR
A0QYZ2	MSMEG_3839	324	342	yes	yes	3	8.1489e-05	113.14	ALEPGELAAWLSEHSLGSR	HGFDVRGRALEPGELA	SEHSLGSRFGVAVVGT
A0QYZ2	MSMEG_3839	353	371	yes	yes	2	0.00039499	104.84	AYDADATALAIVAADGDGR	VAVVGTHKAYDADATA	VAADGDGRYIDTSTLT
A0QYZ2	MSMEG_3839	544	555	yes	yes	2	0.0024079	82.85	DAAEAAYSVIGK	SEFADQIRDAAEAAYS	AAYSVIGKQINLGSPK
A0QYZ2	MSMEG_3839	699	719	yes	yes	3	1.3299e-121	222.6	DAGLIEAFNTGEDLHSFVASR	RIMAHLSRDAGLIEAF	LHSFVASRAFSVPIDE
A0QYZ2	MSMEG_3839	267	278	yes	yes	2	0.010596	73.082	DVPLPQTPDTLR	RELTDLIRDVPLPQTP	PQTPDTLRMQPWNRDQ
A0QYZ2	MSMEG_3839	94	111	yes	yes	3	0.019307	58.688	EGRSATPDEFRGQIDITK	KDKYPEYKEGRSATPD	RGQIDITKEVLGALGI
A0QYZ2	MSMEG_3839	881	901	yes	yes	3	0.0011364	80.016	EHMGNAYPLDVPLEVSVGYGR	GELEQLVREHMGNAYP	EVSVGYGRSWDAAAH_
A0QYZ2	MSMEG_3839	499	507	yes	yes	2	8.7074e-08	119.68	IDSLSLLSR	ALDQELARIDSLSLLS	DSLSLLSRMELPVQRT
A0QYZ2	MSMEG_3839	633	646	yes	yes	3	0.013401	65.043	IHTTFNQTIAATGR	NSVASDGRIHTTFNQT	QTIAATGRLSSTEPNL
A0QYZ2	MSMEG_3839	290	297	yes	yes	2	0.0068784	77.732	LFDDLEFR	WNRDQIHRLFDDLEFR	LFDDLEFRVLRDRLFE
A0QYZ2	MSMEG_3839	647	660	yes	yes	2	0.00041661	124.51	LSSTEPNLQNIPIR	QTIAATGRLSSTEPNL	NLQNIPIRTEAGRRIR
A0QYZ2	MSMEG_3839	508	514	yes	yes	2	0.0059804	78.616	MELPVQR	DSLSLLSRMELPVQRT	RMELPVQRTLAEMEHA
A0QYZ2	MSMEG_3839	97	111	yes	yes	3	0.0030799	77.633	SATPDEFRGQIDITK	YPEYKEGRSATPDEFR	RGQIDITKEVLGALGI
A0QYZ2	MSMEG_3839	436	445	yes	yes	2	7.7954e-06	131.52	SFTLDDLAVR	YLVRPGQRSFTLDDLA	TLDDLAVRYLHRELRA
A0QYZ2	MSMEG_3839	599	611	yes	yes	3	0.015284	58.098	TGHPFLQHLLAHR	ALQSLFEKTGHPFLQH	LQHLLAHRDATRLKVT
A0QYZ2	MSMEG_3839	837	847	yes	yes	2	9.0874e-06	108.7	VAMINVDQAIK	GSAADIIKVAMINVDQ	INVDQAIKDAGLRSRI
A0QYZ2	MSMEG_3839	803	812	yes	yes	2	0.00023972	99.568	YLPELDSSNR	STVLGRRRYLPELDSS	PELDSSNRQVREAAER
A0QZ11	MSMEG_3858	11	20	yes	yes	2	1.049e-05	128.35	LGAVSYETDR	DRVLRGSRLGAVSYET	AVSYETDRNHDLAPRQ
A0QZ11	MSMEG_3858	11	27	yes	yes	2;3;4	0.0022791	77.192	LGAVSYETDRNHDLAPR	DRVLRGSRLGAVSYET	RNHDLAPRQVARYRTD
A0QZ11	MSMEG_3858	58	73	yes	yes	2	3.8224e-96	209.66	NGLEGTLIEGDVPEPK	IPGTWLCRNGLEGTLI	EGDVPEPKKVKPPRTH
A0QZ11	MSMEG_3858	89	99	yes	yes	2;3	1.0214e-10	147.26	RSVEELEELLK	HWDMLLERRSVEELEE	EELEELLKERLDLIKA
A0QZ11	MSMEG_3858	89	101	yes	yes	3	0.00035651	105.39	RSVEELEELLKER	HWDMLLERRSVEELEE	LEELLKERLDLIKAKR
A0QZ11	MSMEG_3858	90	99	yes	yes	2	4.2598e-33	175.93	SVEELEELLK	WDMLLERRSVEELEEL	EELEELLKERLDLIKA
A0QZ11	MSMEG_3858	90	101	yes	yes	2;3	1.2883e-51	191.53	SVEELEELLKER	WDMLLERRSVEELEEL	LEELLKERLDLIKAKR
A0QZ11	MSMEG_3858	80	88	yes	yes	2;3	0.00032766	99.788	THWDMLLER	PKKVKPPRTHWDMLLE	HWDMLLERRSVEELEE
A0QZ49	MSMEG_3897	307	315	yes	yes	2	0.0017991	93.162	ELTALALQR	TVALADGRELTALALQ	LTALALQRIYLDRVAK
A0QZ49	MSMEG_3897	150	163	yes	yes	3	0.0003982	99.834	GASYGSHENYLMSR	YKNNVDGKGASYGSHE	HENYLMSRQTPFSAVI
A0QZ49	MSMEG_3897	466	473	yes	yes	2	1.2103e-13	135.77	IPTLEPLR	LGGDSLVRIPTLEPLR	IPTLEPLRGSKAHVGA
A0QZ49	MSMEG_3897	384	395	yes	yes	3	5.9828e-05	122.18	LHLVDLQYSDVR	NLTWQAPRLHLVDLQY	DLQYSDVRLDKGLYNR
A0QZ49	MSMEG_3897	413	431	yes	yes	3	0.0018976	73.688	LVTEQQVLDAVENPPTDTR	VARGSMKRLVTEQQVL	ENPPTDTRAYFRGECL
A0QZ49	MSMEG_3897	45	57	yes	yes	2	0.014245	59.116	RTRWDYEVESPLR	AAGIQRAKRTRWDYEV	YEVESPLRDARGFDLS
A0QZ49	MSMEG_3897	190	206	yes	yes	2	0.0010045	111.11	VGIGPSGDEPGFQLSQR	QVVTGSGRVGIGPSGD	PGFQLSQRADYIEVEV
A0QZ54	MSMEG_3902	516	529	yes	yes	2	0.019939	65.374	DFNSGAMIQNVVDR	DKEVMYFKDFNSGAMI	MIQNVVDRAKKYAIKS
A0QZ54	MSMEG_3902	201	216	yes	yes	2	0.00062361	111.81	DLPDEPTDYFDDSRPR	AEPLVAAKDLPDEPTD	YFDDSRPRKLRPGDSL
A0QZ54	MSMEG_3902	422	434	yes	yes	3	0.016168	57.885	EDMIDPAILRPGR	IVIGASNREDMIDPAI	PAILRPGRLDVKIKIE
A0QZ54	MSMEG_3902	42	55	yes	yes	2	9.1176e-05	117.2	EQLENAVGPQSGLR	RREAAMLREQLENAVG	VGPQSGLRSARDVHQL
A0QZ54	MSMEG_3902	42	58	yes	yes	2	0.020188	55.851	EQLENAVGPQSGLRSAR	RREAAMLREQLENAVG	QSGLRSARDVHQLEAR
A0QZ54	MSMEG_3902	439	455	yes	yes	4	0.0053148	68.123	IKIERPDAEAAQDIFSK	RPGRLDVKIKIERPDA	AAQDIFSKYLTEDLPV
A0QZ54	MSMEG_3902	189	200	yes	yes	2	2.9358e-05	133.42	IVWLAEPLVAAK	VGHADEERIVWLAEPL	AEPLVAAKDLPDEPTD
A0QZ54	MSMEG_3902	98	124	yes	yes	3	1.1067e-11	124.88	LGQPPSGYGVLLATHDDDTVDVFTSGR	ALREEVDRLGQPPSGY	VDVFTSGRKMRLTCSP
A0QZ54	MSMEG_3902	147	169	yes	yes	3	0.00015851	87.468	LNEALTVVEAGNFEAVGEISTLR	LKQGQTVRLNEALTVV	VGEISTLREILADGHR
A0QZ54	MSMEG_3902	7	35	yes	yes	3	0.014386	46.878	SEGFPEGFAGAGSGSLSSEDAAELEALRR	________________	AELEALRREAAMLREQ
A0QZX6	MSMEG_4185	1096	1112	yes	yes	3	0.018428	52.93	ADHDDYSAILLESLADR	AEKIAEFKADHDDYSA	LLESLADRLAEAFAER
A0QZX6	MSMEG_4185	949	959	yes	yes	2	0.0023573	88.021	EFENYDLSELR	PAQGLGIREFENYDLS	NYDLSELRQYIDWQPF
A0QZX6	MSMEG_4185	910	923	yes	yes	2	0.018351	58.32	HAQKNERPMVTLEK	DYASLRERHAQKNERP	RPMVTLEKARANRTPI
A0QZX6	MSMEG_4185	1213	1223	yes	yes	2	0.0019751	84.188	LAQDQVADYAR	SQYFVVGRLAQDQVAD	DQVADYARRKGWTLQE
A0QZX6	MSMEG_4185	430	439	yes	yes	2	0.00033918	97.813	LIASEPDISR	AAMDRFTKLIASEPDI	ASEPDISRVPVMIDSS
A0QZX6	MSMEG_4185	164	179	yes	yes	2	0.00057966	116	NVSYDQLAEAYLEAAR	DVNDPGARNVSYDQLA	EAYLEAARGLVDGGAD
A0QZX6	MSMEG_4185	217	247	yes	yes	3	0.001317	64.035	RWPVIISGTITDASGRTLSGQVTEAFWNSIR	TLFEERGRRWPVIISG	EAFWNSIRHAQPLAVG
A0QZX6	MSMEG_4185	1060	1090	yes	yes	3	0.018798	51.264	SLGDFIAPKETGLADYIGAFAVTAGLGSAEK	HRDGIPNRSLGDFIAP	AGLGSAEKIAEFKADH
A0QZX6	MSMEG_4185	879	890	yes	yes	2	0.0099604	73.927	SVPVAAALLDDK	VWVKDASRSVPVAAAL	AAALLDDKQRPALLEA
A0QZX6	MSMEG_4185	150	163	yes	yes	2	0.0026474	91.712	TASISPDVNDPGAR	GALGPTTRTASISPDV	DVNDPGARNVSYDQLA
A0QZX6	MSMEG_4185	929	948	yes	yes	2	4.9537e-05	128.44	TPIDWDGYTPPVPAQGLGIR	LEKARANRTPIDWDGY	PAQGLGIREFENYDLS
A0QZX6	MSMEG_4185	440	457	yes	yes	3	0.0026098	74.618	VPVMIDSSKWEVIEAGLK	ASEPDISRVPVMIDSS	EVIEAGLKNVQGKPIV
A0QZY0	MSMEG_4189	93	106	yes	yes	2	0.021339	47.621	AERDGIDWRTLGDR	VDDPLFERAERDGIDW	DWRTLGDRETQLFRED
A0QZY0	MSMEG_4189	327	339	yes	yes	2	0.00012986	112.44	FWSNEVLDEANAR	SGHYREDRFWSNEVLD	VLDEANARLARWRSAT
A0QZY0	MSMEG_4189	295	304	yes	yes	2	0.002795	80.916	GNLVLVSQLR	GHKMSKSRGNLVLVSQ	LVLVSQLRAQGVDPSA
A0QZY0	MSMEG_4189	239	271	yes	yes	5	0.014324	44.278	IGTGLDIQGGGSDLIFPHHEYSAAHAESVTGER	CSAIALTRIGTGLDIQ	AESVTGERRFARHYVH
A0QZY0	MSMEG_4189	364	374	yes	yes	2	0.013671	61.11	QYLADDLDTPK	TDVIARVRQYLADDLD	ADDLDTPKALAALDGW
A0QZY0	MSMEG_4189	272	289	yes	yes	2	0.021107	46.873	RFARHYVHTGMIGWDGHK	AESVTGERRFARHYVH	MIGWDGHKMSKSRGNL
A0QZY0	MSMEG_4189	120	142	yes	yes	3	2.0859e-05	92.565	VLPPHDYVAATDAIAEVVEMVEK	REDMAALRVLPPHDYV	EVVEMVEKLLASGAAY
A0R006	MSMEG_4217	144	154	yes	yes	2	0.00090198	91.469	AQAEAMVSDAR	DKLLSDARAQAEAMVS	EAMVSDARQTAETTVS
A0R006	MSMEG_4217	248	269	yes	yes	2	1.0783e-05	118.84	GSAAPVDSSANSDASGFGQFNR	QLEELGQRGSAAPVDS	SGFGQFNRGNN_____
A0R006	MSMEG_4217	201	212	yes	yes	2	0.016492	60.161	HSEIMGTINQQR	LQADAERKHSEIMGTI	MGTINQQRTVLEGRLE
A0R006	MSMEG_4217	127	143	yes	yes	3	0.021445	47.537	LTSTAKAEADKLLSDAR	LAQDTADRLTSTAKAE	DKLLSDARAQAEAMVS
A0R006	MSMEG_4217	2	20	yes	yes	4	0.00061971	83.894	PLTPADVHNVAFSKPPIGK	________________	FSKPPIGKRGYNEDEV
A0R006	MSMEG_4217	53	64	yes	yes	2	1.8928e-06	130.44	VAELDQELAAAR	ENADLRQRVAELDQEL	DQELAAARSGAGASSQ
A0R006	MSMEG_4217	116	126	yes	yes	2	6.6862e-05	104.07	VLSLAQDTADR	DTAVRAARVLSLAQDT	LAQDTADRLTSTAKAE
A0R012;I7GBM4	MSMEG_4222	78	91	yes	no	3	2.8444e-05	131.35	AAEDAKDDIEELLR	ADPEVGRKAAEDAKDD	DDIEELLRGADMVFVT
A0R012;I7GBM4	MSMEG_4222	65	76	yes	no	2	0.00076876	93.839	GLGAGADPEVGR	DVGRDSTRGLGAGADP	GADPEVGRKAAEDAKD
A0R012;I7GBM4	MSMEG_4222	213	229	yes	no	2	0.0032225	85.176	GVMSGAGTALMGIGSAR	NVDFADVKGVMSGAGT	LMGIGSARGDGRALKA
A0R012;I7GBM4	MSMEG_4222	77	91	yes	no	3	0.01789	75.998	KAAEDAKDDIEELLR	GADPEVGRKAAEDAKD	DDIEELLRGADMVFVT
A0R012;I7GBM4	MSMEG_4222	320	337	yes	no	3	0.00016673	98.391	KPVVSPSQAQTQPIASAR	FDSAGPSRKPVVSPSQ	TQPIASARAGKVTTSL
A0R012;I7GBM4	MSMEG_4222	121	138	yes	no	3	0.00021391	99.813	LGALTVGVVTRPFSFEGK	VVASIARKLGALTVGV	RPFSFEGKRRSNQAEA
A0R012;I7GBM4	MSMEG_4222	305	319	yes	no	2	0.0050546	77.726	VTVIAAGFDSAGPSR	DSLGDEVRVTVIAAGF	FDSAGPSRKPVVSPSQ
A0R012;I7GBM4	MSMEG_4222	13	26	yes	no	2	0.00092626	96.067	VVGIGGGGVNAVNR	HNYLAVIKVVGIGGGG	GGVNAVNRMIEQGLKG
A0R033	MSMEG_4244	185	202	yes	yes	3	0.00037759	122.16	ALTSSGLASLHLVHEWNR	SAAMNLMRALTSSGLA	HLVHEWNREFVRTSPA
A0R033	MSMEG_4244	172	184	yes	yes	2	0.00015239	122.39	AYANASAAMNLMR	HDPSRLVRAYANASAA	SAAMNLMRALTSSGLA
A0R033	MSMEG_4244	69	78	yes	yes	2	0.0039847	78.098	GLLADVAQGK	PSEIEKLKGLLADVAQ	LADVAQGKAFLLQGGD
A0R033	MSMEG_4244	26	46	yes	yes	3	0.00023113	89.659	LDSALAKPAVQQPSWDPDAAK	LSDELRQRLDSALAKP	SWDPDAAKAMRTVLES
A0R033	MSMEG_4244	237	256	yes	yes	3	2.546e-07	140.96	NLQTAEIFASHEALVLDYER	SACGVADRNLQTAEIF	ALVLDYERAMLRLSNP
A0R033	MSMEG_4244	289	308	yes	yes	3	0.003151	69.256	QLDGAHVAFAEVIANPIGVK	LWIGERTRQLDGAHVA	IANPIGVKLGPTTTPE
A0R033	MSMEG_4244	136	145	yes	yes	2	0.016097	68.371	SSDVDALGLK	AGQYAKPRSSDVDALG	DVDALGLKSYRGDMIN
A0R033	MSMEG_4244	50	66	yes	yes	2	0.0071241	71.601	TVLESVPPVTVPSEIEK	PDAAKAMRTVLESVPP	TVPSEIEKLKGLLADV
A0R033	MSMEG_4244	345	355	yes	yes	3	0.020318	40.475	VRDLLPPIIEK	VTRMGNNKVRDLLPPI	LLPPIIEKVQATGHQV
A0R033	MSMEG_4244	214	223	yes	yes	2	0.002044	84.198	YEALAGEIDR	RTSPAGARYEALAGEI	ALAGEIDRGLNFMSAC
A0R061	MSMEG_4272	26	39	yes	yes	2	0.0027396	89.26	ALLDQEGRDDLALR	DAAAAKAKALLDQEGR	GRDDLALRIAVQPGGC
A0R061	MSMEG_4272	60	78	yes	yes	2	2.8493e-35	167.93	TLDGDLTAEFGGVTLTVDR	YNLFFDDRTLDGDLTA	GVTLTVDRMSAPYVQG
A0R061	MSMEG_4272	2	23	yes	yes	2;3	8.9327e-43	180.68	TVQDATATETHGVTLTDAAAAK	________________	LTDAAAAKAKALLDQE
A0R061	MSMEG_4272	52	59	yes	yes	2	1.1832e-06	121.09	YNLFFDDR	PGGCAGLRYNLFFDDR	YNLFFDDRTLDGDLTA
A0R072	MSMEG_4283	260	279	yes	yes	2;3	3.8007e-23	167.93	AEPAPAASSDGSPYVTPLVR	PEPKPEPKAEPAPAAS	PYVTPLVRKLAAENGI
A0R072	MSMEG_4283	472	479	yes	yes	2	5.3293e-10	134.81	AIADIAAR	LSLGGLARAIADIAAR	AIADIAARARSGNLKP
A0R072	MSMEG_4283	2	21	yes	yes	2;3	9.0216e-05	115.63	AISVQMPALGESVTEGTVTR	________________	VTEGTVTRWLKQEGDT
A0R072	MSMEG_4283	400	412	yes	yes	2	0.01445	76.326	EGVNLTFLPFIAR	AKAEFAEREGVNLTFL	TFLPFIARAVIDALKI
A0R072	MSMEG_4283	366	384	yes	yes	2;3	2.1486e-15	160.09	ESLQATAQLTQTHEVDMTK	QITAKKTRESLQATAQ	THEVDMTKIVALRARA
A0R072	MSMEG_4283	420	433	yes	yes	2;3	4.5818e-05	124.42	IHPNVNASYNEDTK	RAVIDALKIHPNVNAS	ASYNEDTKEITYYDAE
A0R072	MSMEG_4283	281	293	yes	yes	2	0.00087186	100.73	LAAENGIDLSTVK	YVTPLVRKLAAENGID	GIDLSTVKGTGVGGRI
A0R072	MSMEG_4283	318	347	yes	yes	3	0.020711	47.376	QAPAASPAAAAPAAPAAASATPAPALAHLR	AEKAKEAKQAPAASPA	APALAHLRGTTQKANR
A0R072	MSMEG_4283	573	585	yes	yes	2	0.00054676	101.39	RLEEGAFEADLGL	RFLTTIKRRLEEGAFE	AFEADLGL________
A0R072	MSMEG_4283	531	544	yes	yes	2	5.6927e-05	129.17	VIVDEYGNESIGVR	GAIVKRPRVIVDEYGN	GNESIGVRSVCYLPLT
A0R095	MSMEG_4306	84	94	yes	yes	2	0.00090198	91.469	ALLEGGSVGAK	RQREDRDRALLEGGSV	EGGSVGAKQVTEIQHE
A0R095	MSMEG_4306	153	163	yes	yes	2	1.5187e-07	136.96	DAALVELDQAR	LTEAQQARDAALVELD	LVELDQARHQCATRRD
A0R095	MSMEG_4306	95	108	yes	yes	3	0.00073414	95.428	QVTEIQHELETLQR	EGGSVGAKQVTEIQHE	HELETLQRRQASLEEQ
A0R095	MSMEG_4306	137	152	yes	yes	2;3	3.1261e-06	141.13	RVDELQTELTEAQQAR	AERSEELRRVDELQTE	LTEAQQARDAALVELD
A0R095	MSMEG_4306	68	76	yes	yes	2	0.00051454	97.565	YESEIDSVR	DLDAQVAKYESEIDSV	ESEIDSVRQREDRDRA
A0R0B0	MSMEG_4323	491	499	yes	yes	2	4.3119e-05	109.29	ALGGFVPSR	RYLLERRRALGGFVPS	LGGFVPSRRTKSKPLA
A0R0B0	MSMEG_4323	376	391	yes	yes	3	0.0023199	81.703	ALVADMSDQEIWNLKR	FGRDPRTKALVADMSD	QEIWNLKRGGHDYRKV
A0R0B0	MSMEG_4323	844	875	yes	yes	4	0.0013122	63.095	AVPEQIRPWVPGTYVTLGTDGFGFSDTRPAAR	IAVSDWMRAVPEQIRP	SDTRPAARRYFNTDAE
A0R0B0	MSMEG_4323	896	912	yes	yes	2	0.0037403	82.877	DGEIDASVAAQAAEQYR	AVLQGLARDGEIDASV	AQAAEQYRIDDVSAAG
A0R0B0	MSMEG_4323	365	373	yes	yes	3	0.017836	51.066	DHFFGRDPR	ANDGAYVRDHFFGRDP	HFFGRDPRTKALVADM
A0R0B0	MSMEG_4323	371	390	yes	yes	3	0.021131	40.384	DPRTKALVADMSDQEIWNLK	VRDHFFGRDPRTKALV	DQEIWNLKRGGHDYRK
A0R0B0	MSMEG_4323	248	269	yes	yes	3	1.0953e-06	97.776	DTSDQHVWAFLGDGEMDEPESR	YLHDRGIKDTSDQHVW	EMDEPESRGLIQVAAN
A0R0B0	MSMEG_4323	1	7	yes	yes	1	0.018208	51.036	MTTEFVR	________________	________________
A0R0B0	MSMEG_4323	641	654	yes	yes	2	0.00044527	103.14	TGDGLWAAADQMAR	YSMFGFQRTGDGLWAA	AAADQMARGFVLGATA
A0R0B0	MSMEG_4323	456	483	yes	yes	3	9.0903e-12	115.58	VPVSDAQLEEDPYLPPYYHPGPEAPEIR	KNFRDVTRVPVSDAQL	GPEAPEIRYLLERRRA
A0R0B4	MSMEG_4327	287	303	yes	yes	3	0.012693	61.649	AGQAMKRAMETAGLDPK	APAADGLRAGQAMKRA	ETAGLDPKDIDHVNAH
A0R0B4	MSMEG_4327	294	303	yes	yes	2	0.00036746	97.597	AMETAGLDPK	RAGQAMKRAMETAGLD	ETAGLDPKDIDHVNAH
A0R0B4	MSMEG_4327	304	327	yes	yes	3;4	4.1843e-15	153.25	DIDHVNAHATATPIGDTAEANALR	ETAGLDPKDIDHVNAH	TAEANALRVAGVEHAA
A0R0B4	MSMEG_4327	108	121	yes	yes	2	9.1319e-05	118.52	FAVVIGTGLGGGEK	APEVDPDRFAVVIGTG	TGLGGGEKIVETYDAM
A0R0B4	MSMEG_4327	35	44	yes	yes	2	0.0014701	89.029	GLLAGESGIR	PDIESTWKGLLAGESG	LAGESGIRVLEDEFVT
A0R0B4	MSMEG_4327	60	74	yes	yes	3;4	1.1828e-38	180.95	IGGHLVDNIDDHMTR	TKWDLPVRIGGHLVDN	NIDDHMTRLDMRRMSY
A0R0B4	MSMEG_4327	122	135	yes	yes	2	4.742e-79	205.87	IVETYDAMNEGGPR	TGLGGGEKIVETYDAM	AMNEGGPRKVSPLAVQ
A0R0B4	MSMEG_4327	265	286	yes	yes	2;3	1.7985e-11	146.18	LMGAGITSDAFHMVAPAADGLR	RGAKPLARLMGAGITS	APAADGLRAGQAMKRA
A0R0B4	MSMEG_4327	328	340	yes	yes	3	0.0063124	69.03	VAGVEHAAVYAPK	TAEANALRVAGVEHAA	HAAVYAPKSALGHSIG
A0R0B4	MSMEG_4327	45	53	yes	yes	2	2.4131e-05	111.61	VLEDEFVTK	LAGESGIRVLEDEFVT	LEDEFVTKWDLPVRIG
A0R0B4	MSMEG_4327	45	59	yes	yes	3	1.2381e-06	142.38	VLEDEFVTKWDLPVR	LAGESGIRVLEDEFVT	TKWDLPVRIGGHLVDN
A0R0B4	MSMEG_4327	137	161	yes	yes	3	6.5803e-08	105.77	VSPLAVQMIMPNGAAAVVGLELGAR	MNEGGPRKVSPLAVQM	VGLELGARAGVITPVS
A0R0B4	MSMEG_4327	396	415	yes	yes	3	0.00065729	122.14	YAINNSFGFGGHNVALAFGR	EPRYGEYKYAINNSFG	NVALAFGRY_______
A0R0B5	MSMEG_4328	294	324	yes	yes	4	0.0001354	81.507	AIELAGLKPTDIDHVNAHATGTNVGDVAESK	QAGYAMTRAIELAGLK	VGDVAESKAINNAMGG
A0R0B5	MSMEG_4328	201	213	yes	yes	2	0.00096704	90.614	IEAVPIAGFAQMR	ICGGVETKIEAVPIAG	IAGFAQMRIVLSNSND
A0R0B5	MSMEG_4328	59	73	yes	yes	2;3	3.1725e-96	211.83	IGGHLLEEFDSELTR	EEYNLPVRIGGHLLEE	EFDSELTRVELRRLSY
A0R0B5	MSMEG_4328	35	43	yes	yes	2	1.0832e-06	127.68	LLDGQSGIR	DAESTWKKLLDGQSGI	LDGQSGIRTLTDPFVE
A0R0B5	MSMEG_4328	265	293	yes	yes	3	7.7972e-05	84.905	LMGASVTSDGYHIVAPDPNGEQAGYAMTR	RGANILGRLMGASVTS	QAGYAMTRAIELAGLK
A0R0B5	MSMEG_4328	373	391	yes	yes	2	0.00018603	123.54	NLNNLDPEIDLDVVAGEPR	DGIIPPTRNLNNLDPE	DVVAGEPRQGDYKYAI
A0R0B5	MSMEG_4328	44	58	yes	yes	2	1.9248e-135	228.62	TLTDPFVEEYNLPVR	LDGQSGIRTLTDPFVE	EEYNLPVRIGGHLLEE
A0R0B5	MSMEG_4328	93	105	yes	yes	2	0.00068694	99.161	VWANAGSPEVDAR	MATVLGRRVWANAGSP	GSPEVDARRLMVSMGT
A0R0B6	MSMEG_4329	107	120	yes	yes	3	9.6213e-05	109.16	ALHAVGLMFEAMIR	ARLAEGVKALHAVGLM	LMFEAMIRASGYVPQI
A0R0B6	MSMEG_4329	416	428	yes	yes	4	0.021367	21.351	EALHEQLAVEHEK	AVEDPAEREALHEQLA	QLAVEHEKIAGGVDSA
A0R0B6	MSMEG_4329	429	445	yes	yes	2	1.2948e-05	137.91	IAGGVDSAIEIGVVDEK	QLAVEHEKIAGGVDSA	EIGVVDEKIDPSHTRS
A0R0B6	MSMEG_4329	157	166	yes	yes	2	0.0020611	92.538	IFVTGPDVVR	IVMAPDSKIFVTGPDV	VTGPDVVRSVTGEDVD
A0R0B6	MSMEG_4329	344	355	yes	yes	3	0.006807	65.695	LLHAFGESTVPR	GVVRRGAKLLHAFGES	FGESTVPRVTLVTRKI
A0R0B6	MSMEG_4329	22	37	yes	yes	3	1.9627e-64	198.16	LSTFFDDGSVELLHER	DPRDPLLRLSTFFDDG	SVELLHERDRSGVLAA
A0R0B6	MSMEG_4329	240	264	yes	yes	4	0.021019	31.18	RAYDVHPLVHALLDEGVPFEEFQAK	ALLPDSARRAYDVHPL	PFEEFQAKWAPSIVVG
A0R0B6	MSMEG_4329	453	465	yes	yes	3	0.012404	58.817	SKLTEALAEAPHR	KIDPSHTRSKLTEALA	ALAEAPHRRGRHKNIP
A0R0B6	MSMEG_4329	280	290	yes	yes	2	8.7836e-05	121.6	TIGVIANNPLR	GLGRLAGRTIGVIANN	VIANNPLRLGGCLNSE
A0R0B6	MSMEG_4329	381	395	yes	yes	2	0.0060494	74.789	VFAWPDAEVAVMGAK	SRSLNATKVFAWPDAE	EVAVMGAKAAVGILHK
A0R0B6	MSMEG_4329	265	275	yes	yes	2	1.808e-15	144.77	WAPSIVVGLGR	PFEEFQAKWAPSIVVG	SIVVGLGRLAGRTIGV
A0R0C7	MSMEG_4340	270	286	yes	yes	2	0.0010135	106.19	DLAGTVVLVGVPTPDMK	WKQAFYARDLAGTVVL	GVPTPDMKLEMPLIDF
A0R0C7	MSMEG_4340	337	348	yes	yes	3	4.6482e-05	120.77	IGLDGIEDAFHK	LEKFVSERIGLDGIED	GIEDAFHKMHAGEVLR
A0R0C7	MSMEG_4340	287	297	yes	yes	2	6.7702e-12	143	LEMPLIDFFSR	GVPTPDMKLEMPLIDF	PLIDFFSRGGSLKSSW
A0R0C7	MSMEG_4340	357	363	yes	yes	2	0.01129	66.799	SVVVLDR	MHAGEVLRSVVVLDR_	RSVVVLDR________
A0R0Q9	MSMEG_4474	378	392	yes	yes	3	0.00056319	98.943	AANTWHASTAIQEAR	EARAAGLKAANTWHAS	STAIQEAREACGGAGY
A0R0Q9	MSMEG_4474	411	432	yes	yes	3	7.6987e-06	109.37	ADTDVFTTFEGDNHVLTQLVAK	ENRLIALRADTDVFTT	VLTQLVAKELLTAYAD
A0R0Q9	MSMEG_4474	502	516	yes	yes	3	0.019661	44.426	EEYMVASVARRLQGK	QIKMFEDREEYMVASV	VARRLQGKAKEMSAFD
A0R0Q9	MSMEG_4474	53	65	yes	yes	2	0.021675	55.724	IMAAAGAAEDGFR	AKVAEQLKIMAAAGAA	GAAEDGFRKEHGGNGN
A0R0Q9	MSMEG_4474	480	491	yes	yes	2	7.2921e-06	127.52	QDNEEEGSLFNR	IQTILDTRQDNEEEGS	EEGSLFNRGTQIKMFE
A0R0Q9	MSMEG_4474	338	351	yes	yes	2	0.013911	74.133	SYALQFAQNELVAK	RLLPLIAKSYALQFAQ	AQNELVAKCHELQTSD
A0R0Q9	MSMEG_4474	308	329	yes	yes	3;4	1.7083e-05	101.62	TQFSAPDDEHEVVIMDYLVHQR	ATRYALQRTQFSAPDD	MDYLVHQRRLLPLIAK
A0R0Q9	MSMEG_4474	251	269	yes	yes	2	0.013044	70.555	YADVSPEGVYSSPIENPGR	PRENLLNRYADVSPEG	SPIENPGRRFFTMLGT
A0R0R9	MSMEG_4485	2	13	yes	yes	2	0.00050928	100.04	ASIIDTVANLAK	________________	DTVANLAKRRGLVYQS
A0R0R9	MSMEG_4485	58	71	yes	yes	2	2.2506e-09	147.52	DDVVGLDSAIILPR	WKSVVTGRDDVVGLDS	DSAIILPRQVWVASGH
A0R0R9	MSMEG_4485	385	391	yes	yes	2	0.014234	64.757	DLAAELR	ADLSPKARDLAAELRR	RDLAAELRRNWNVEFD
A0R0R9	MSMEG_4485	273	289	yes	yes	2	0.000404	130.47	FGFQGNPWGELEGVANR	RTVDIEYKFGFQGNPW	ELEGVANRTNFDLSTH
A0R0R9	MSMEG_4485	16	29	yes	yes	2	8.2269e-05	123.95	GLVYQSGEIYGGTK	VANLAKRRGLVYQSGE	GEIYGGTKSAWDYGPL
A0R0R9	MSMEG_4485	300	315	yes	yes	3	4.433e-06	139	HSGVDLSFYDQAADTR	FDLSTHAKHSGVDLSF	YDQAADTRYVPYVIEP
A0R0R9	MSMEG_4485	196	206	yes	yes	2	5.2014e-16	149.96	NEITPGNFIFR	GQIGKSFRNEITPGNF	TPGNFIFRTREFEQME
A0R0R9	MSMEG_4485	99	110	yes	yes	2	0.018611	46.955	QDHMQEAYAEKK	LSCHKRHRQDHMQEAY	QEAYAEKKGIDDPDSV
A0R0R9	MSMEG_4485	392	406	yes	yes	3	0.0012004	88.311	RNWNVEFDDAGAIGR	RDLAAELRRNWNVEFD	DDAGAIGRRYRRQDEI
A0R0R9	MSMEG_4485	30	42	yes	yes	2	0.0044038	78.814	SAWDYGPLGVELK	GEIYGGTKSAWDYGPL	GPLGVELKENIKRQWW
A0R0R9	MSMEG_4485	450	457	yes	yes	2	0.00011148	107.9	VSDYLAVR	QERIAIDKVSDYLAVR	VSDYLAVRLKGA____
A0R0R9	MSMEG_4485	316	329	yes	yes	2	0.00016353	109.44	YVPYVIEPAAGLTR	YDQAADTRYVPYVIEP	EPAAGLTRSLMAFLVD
A0R0T8	MSMEG_4504	30	44	yes	yes	3;4	9.0712e-21	166.79	ELHPDVNPDEEAQHR	RAYRRLARELHPDVNP	PDEEAQHRFTEIQQAY
A0R0T8	MSMEG_4504	45	61	yes	yes	3	0.017495	54.004	FTEIQQAYEVLSDPEKR	PDEEAQHRFTEIQQAY	VLSDPEKRRIVDMGGD
A0R0T8	MSMEG_4504	321	334	yes	yes	3;4	0.00033451	101.3	GDLHAHIDVVVPTR	PHLRSGVRGDLHAHID	IDVVVPTRLENSDIEL
A0R0T8	MSMEG_4504	229	259	yes	yes	5	0.0001397	74.392	LAAQGEVGPGGGPAGDLYVEVHEKPHDVFVR	VGDGMRVRLAAQGEVG	KPHDVFVRDGDDLHCT
A0R0T8	MSMEG_4504	335	344	yes	yes	2	1.715e-05	108.7	LENSDIELLR	IDVVVPTRLENSDIEL	NSDIELLRKFKENRTR
A0R0T8	MSMEG_4504	359	373	yes	yes	2	0.0001241	125.33	TAQGSAGSGGGLFSR	TRDTASVRTAQGSAGS	SGGGLFSRLRETFTGR
A0R0W1	MSMEG_4527	411	426	yes	yes	3	0.0012085	94.339	AGLDALGLPSTPSHWR	DDKIDELRAGLDALGL	PSTPSHWRRNLMACTG
A0R0W1	MSMEG_4527	556	562	yes	yes	2	0.012851	65.672	FAQWAVR	KQREDGERFAQWAVRA	RFAQWAVRADEADLR_
A0R0W1	MSMEG_4527	78	87	yes	yes	2	0.014545	53.751	FRWWGLYTQR	DKGDLRGRFRWWGLYT	WWGLYTQRKPGYDGTW
A0R0W1	MSMEG_4527	88	112	yes	yes	3	8.9053e-06	87.052	KPGYDGTWTGDENTDMLEDEYFMLR	WWGLYTQRKPGYDGTW	EDEYFMLRVRCDGGAL
A0R0W1	MSMEG_4527	396	410	yes	yes	3	5.5958e-05	131.08	LIILDVPDDKIDELR	IRFTPYQKLIILDVPD	DDKIDELRAGLDALGL
A0R0W1	MSMEG_4527	354	367	yes	yes	2	0.020556	64.224	NGLNAVGVAPIAGR	HVGVQKLKNGLNAVGV	GVAPIAGRVSGTILTK
A0R0W1	MSMEG_4527	214	224	yes	yes	3	0.006035	68.657	PEYSNLPRKFK	IVRRYIGKPEYSNLPR	SNLPRKFKTAISGLQD
A0R0W1	MSMEG_4527	127	137	yes	yes	2	3.0287e-11	138.99	TLGGISTEFAR	ALTTAALRTLGGISTE	GISTEFARDTADISDR
A0R0W1	MSMEG_4527	376	387	yes	yes	2	0.0018731	85.554	VADLAEAAGSDR	VSGTILTKVADLAEAA	AEAAGSDRIRFTPYQK
A0R0W1	MSMEG_4527	210	221	yes	yes	3	0.00059257	90.434	YIGKPEYSNLPR	AIDEIVRRYIGKPEYS	PEYSNLPRKFKTAISG
A0R152	MSMEG_4626	2	23	yes	yes	3	8.3267e-21	154.72	AEDAHTEDLSTQTPQQEGLPER	________________	QQEGLPERLRVHSLAR
A0R152	MSMEG_4626	541	552	yes	yes	2	7.6325e-05	116.74	EVVPSDAGVIIR	QRLKEILREVVPSDAG	SDAGVIIRTASEGVKE
A0R152	MSMEG_4626	700	713	yes	yes	2	2.3461e-12	150.9	FTGSGGNLEQTVTR	VVDVNTGKFTGSGGNL	NLEQTVTRNNLEAAEE
A0R152	MSMEG_4626	148	159	yes	yes	2	0.021301	58.754	GAVLVGDEPESR	ETPEPTFRGAVLVGDE	VGDEPESRLILEHANI
A0R152	MSMEG_4626	766	781	yes	yes	3	3.3313e-06	140.68	HQVSEVTSLGLVQLTR	ALARDRTRHQVSEVTS	LGLVQLTRKRLGTGLV
A0R152	MSMEG_4626	841	853	yes	yes	2	0.008435	69.261	KGAARTEEVHVAK	GRRGKRGKKGAARTEE	TEEVHVAKVPDHTPGE
A0R152	MSMEG_4626	160	171	yes	yes	3	0.010847	67.385	LILEHANIPPAR	VGDEPESRLILEHANI	HANIPPARETQTERPD
A0R152	MSMEG_4626	501	510	yes	yes	2	0.017011	54.198	LTTQVSLAGR	PVGHKGARLTTQVSLA	TQVSLAGRYLVYVPGA
A0R152	MSMEG_4626	364	376	yes	yes	3	0.0001117	108.66	RPPILSEAEFLAR	DGRDAGRRRPPILSEA	SEAEFLARREAVERTM
A0R152	MSMEG_4626	363	376	yes	yes	3	2.1506e-40	185.2	RRPPILSEAEFLAR	RDGRDAGRRRPPILSE	SEAEFLARREAVERTM
A0R152	MSMEG_4626	687	699	yes	yes	2	0.018463	59.75	TEAMTVVDVNTGK	GGTLVIDRTEAMTVVD	VVDVNTGKFTGSGGNL
A0R152	MSMEG_4626	40	50	yes	yes	2	0.021504	57.175	VLDALAEFDGR	VLGTTSRRVLDALAEF	ALAEFDGRQRSAHSTV
A0R152	MSMEG_4626	32	39	yes	yes	2	0.0048627	83.753	VLGTTSRR	LRVHSLARVLGTTSRR	VLGTTSRRVLDALAEF
A0R152	MSMEG_4626	646	661	yes	yes	3	0.0012373	92.38	YEPAGPDAPDVFAVHR	DLMPRLTKYEPAGPDA	PDVFAVHRIDEQLAKA
A0R152	MSMEG_4626	511	525	yes	yes	2	0.01195	66.215	YLVYVPGASSTGISR	TQVSLAGRYLVYVPGA	ASSTGISRKLPDTERQ
A0R171	MSMEG_4646	439	448	yes	yes	2	0.015258	66.962	AGEPFQPYAR	RIEHTFAKAGEPFQPY	EPFQPYARDPETLARQ
A0R171	MSMEG_4646	101	108	yes	yes	2	0.017206	61.679	ANVSDLPR	AMNPAALKANVSDLPR	ANVSDLPRGGLIIANS
A0R171	MSMEG_4646	23	37	yes	yes	2	5.4964e-05	132.65	FAGDSGDGMQLTGDR	KLEKVVIRFAGDSGDG	GMQLTGDRFTSEAALF
A0R171	MSMEG_4646	423	431	yes	yes	2	0.017191	65.157	IPDITTYPR	ANGSEPWRIPDITTYP	PDITTYPRIEHTFAKA
A0R171	MSMEG_4646	569	584	yes	yes	2	7.773e-14	156.24	VVVPEMNLGQLALLLR	EVLARYPKVVVPEMNL	GQLALLLRGRFLVDVQ
A0R196	MSMEG_4671	178	190	yes	yes	2	0.013013	66.708	AETGIIYIDEVDK	AADYDVKRAETGIIYI	IYIDEVDKIARKSENP
A0R196	MSMEG_4671	203	215	yes	yes	2	0.0046192	78.324	DVSGEGVQQALLK	SENPSITRDVSGEGVQ	GVQQALLKILEGTQAS
A0R196	MSMEG_4671	401	414	yes	yes	2	0.012633	68.044	ETVQDNVLPTIVPR	VAKVVVTKETVQDNVL	VLPTIVPRKPSRSERR
A0R196	MSMEG_4671	298	307	yes	yes	2	1.3149e-61	187.22	FGLIPEFIGR	VMPEDLIKFGLIPEFI	LIPEFIGRLPVVASVT
A0R196	MSMEG_4671	4	12	yes	yes	2	0.0032365	83.998	IGDGGDLLK	________________	GDGGDLLKCSFCGKSQ
A0R196	MSMEG_4671	259	267	yes	yes	2	0.010971	73.248	IVSDRVGKR	GAFAGLEKIVSDRVGK	VSDRVGKRGLGFGAEV
A0R196	MSMEG_4671	167	176	yes	yes	2	0.0016436	87.568	LIQAADYDVK	DVENILLKLIQAADYD	QAADYDVKRAETGIIY
A0R196	MSMEG_4671	308	319	yes	yes	2	0.00029727	105.65	LPVVASVTNLDK	LIPEFIGRLPVVASVT	ASVTNLDKASLVKILS
A0R196	MSMEG_4671	177	190	yes	yes	2	0.00066168	100.23	RAETGIIYIDEVDK	QAADYDVKRAETGIIY	IYIDEVDKIARKSENP
A0R196	MSMEG_4671	84	94	yes	yes	2	0.020396	63.624	TLAVAVYNHYK	IGQDSAKRTLAVAVYN	VAVYNHYKRIQAGEKS
A0R196	MSMEG_4671	84	101	yes	yes	3	0.021101	42.314	TLAVAVYNHYKRIQAGEK	IGQDSAKRTLAVAVYN	KRIQAGEKSRDSRSEP
A0R196	MSMEG_4671	128	136	yes	yes	2	0.0033168	83.647	TYLAQTLAK	LGPTGCGKTYLAQTLA	YLAQTLAKMLNVPFAI
A0R197	MSMEG_4672	200	211	yes	yes	2	5.8614e-06	137.01	EYGIIDTVLQYR	ILTAEEAKEYGIIDTV	IDTVLQYRKLSAQTS_
A0R197	MSMEG_4672	164	178	yes	yes	2	0.0204	42.317	MRTLMETTLARHTGK	IQAAEIERMRTLMETT	TLARHTGKDPAQIRKD
A0R197	MSMEG_4672	1	11	yes	yes	2	0.0067324	66.19	MSNIHPSLDAR	________________	IHPSLDARLQPQARYI
A0R197	MSMEG_4672	166	174	yes	yes	2	0.0016852	90.906	TLMETTLAR	AAEIERMRTLMETTLA	LMETTLARHTGKDPAQ
A0R197	MSMEG_4672	136	163	yes	yes	3	4.0764e-52	179	VLIHQPALSGVIQGQFSDLEIQAAEIER	RLALPNARVLIHQPAL	IQAAEIERMRTLMETT
A0R197	MSMEG_4672	18	32	yes	yes	2;3	3.5937e-05	133.04	YILPSFIEHSSFGVK	ARLQPQARYILPSFIE	EHSSFGVKESNPYNKL
A0R199	MSMEG_4674	286	301	yes	yes	2;3	0.00020172	132.15	AIEALLEQTEVPLPEK	QAEQIRDKAIEALLEQ	TEVPLPEKIVQAQIDE
A0R199	MSMEG_4674	284	301	yes	yes	3	0.0097449	61.139	DKAIEALLEQTEVPLPEK	VQQAEQIRDKAIEALL	TEVPLPEKIVQAQIDE
A0R199	MSMEG_4674	239	263	yes	yes	3	4.8238e-08	106.67	ERELPEPDDEFAQLASEYDTIEELR	TVTVKSVKERELPEPD	YDTIEELRNSLVDQVR
A0R199	MSMEG_4674	325	336	yes	yes	2	0.00010677	112.44	FAEQLAEQGSSR	GLDHDEEKFAEQLAEQ	LAEQGSSREEFDAETR
A0R199	MSMEG_4674	126	146	yes	yes	2;3	5.4731e-63	186.89	ITVDPIEVTDEEVDAELQSLR	LPELESLKITVDPIEV	DAELQSLRARFGTLKG
A0R199	MSMEG_4674	302	324	yes	yes	4	0.0034663	66.889	IVQAQIDEVVHNAIHGLDHDEEK	TEVPLPEKIVQAQIDE	GLDHDEEKFAEQLAEQ
A0R199	MSMEG_4674	218	235	yes	yes	2	0.00061368	114.99	LVAGEYAGQDAEVTVTVK	ESKTFTTKLVAGEYAG	AEVTVTVKSVKERELP
A0R199	MSMEG_4674	264	271	yes	yes	2	0.00040692	101.25	NSLVDQVR	YDTIEELRNSLVDQVR	NSLVDQVRRLKSVQQA
A0R199	MSMEG_4674	3	12	yes	yes	2	1.0797e-05	115.23	STVEQLSPTR	________________	VEQLSPTRVRINVEVP
A0R199	MSMEG_4674	353	376	yes	yes	3	1.4561e-06	132.36	TQLLMDAVADKLEIQVSQNDLTER	TEAEKAVKTQLLMDAV	SQNDLTERLVLMSRQY
A0R199	MSMEG_4674	76	97	yes	yes	3	1.1196e-23	162.92	YSEAVSTSDLKPLGQPEIEITK	VNDALPSRYSEAVSTS	QPEIEITKLEDNEELV
A0R1C3	MSMEG_4700	233	246	yes	yes	2	0.00051694	113.54	AYPYEGNYSTYLEK	ILELDRGRAYPYEGNY	NYSTYLEKKAERLEVQ
A0R1C3	MSMEG_4700	423	431	yes	yes	2	0.01633	66.299	AYVSAFGFK	GQNEIPSRAYVSAFGF	YVSAFGFKGPDQQKPA
A0R1C3	MSMEG_4700	338	345	yes	yes	2	1.9988e-06	120.46	DLSFTLPR	FNGRTLIKDLSFTLPR	DLSFTLPRNGIVGVIG
A0R1C3	MSMEG_4700	87	96	yes	yes	2	2.9781e-05	104.82	ENVEDGVAIK	LDETKTVRENVEDGVA	VEDGVAIKGKLNRYNE
A0R1C3	MSMEG_4700	432	447	yes	yes	3	0.00016367	130.64	GPDQQKPAGVLSGGER	YVSAFGFKGPDQQKPA	GVLSGGERNRLNLALT
A0R1C3	MSMEG_4700	34	44	yes	yes	2	0.0042758	76.282	IGVVGPNGAGK	LNFLPGAKIGVVGPNG	VGPNGAGKSSVLRIMA
A0R1C3	MSMEG_4700	302	315	yes	yes	3	0.00095084	88.78	KLDFEEIQIPTPPR	VAEAEKTRKLDFEEIQ	IQIPTPPRLGSVVVEV
A0R1C3	MSMEG_4700	287	299	yes	yes	2;3	0.0016341	87.447	LDRYEEMVAEAEK	RQAKNKARLDRYEEMV	EMVAEAEKTRKLDFEE
A0R1C3	MSMEG_4700	316	328	yes	yes	3	1.0492e-08	145.31	LGSVVVEVEHLDK	IQIPTPPRLGSVVVEV	VEVEHLDKGFNGRTLI
A0R1C3	MSMEG_4700	265	273	yes	yes	2;3	4.4026e-06	117.89	LKEELAWVR	KDQKLQKRLKEELAWV	KEELAWVRSGAKARQA
A0R1C3	MSMEG_4700	450	457	yes	yes	2	0.0046833	91.069	LNLALTLK	LSGGERNRLNLALTLK	LNLALTLKEGGNLILL
A0R1C3	MSMEG_4700	1	9	yes	yes	2	0.015405	52.255	MAEFIYTMR	________________	AEFIYTMRKVRKAHGD
A0R1C3	MSMEG_4700	1	12	yes	yes	2	0.016475	53.013	MAEFIYTMRKVR	________________	IYTMRKVRKAHGDKVI
A0R1C3	MSMEG_4700	504	520	yes	yes	2	0.016214	70.272	TCTHILAWEGDDDNEAK	HDRWFLDRTCTHILAW	GDDDNEAKWFWFEGNF
A0R1C3	MSMEG_4700	365	378	yes	yes	2	0.00015553	109.95	TIVGLEQPDSGTVK	VGKTTLFKTIVGLEQP	QPDSGTVKIGETVKLS
A0R1C3	MSMEG_4700	19	33	yes	yes	2	0.016105	62.055	VILDDVTLNFLPGAK	VRKAHGDKVILDDVTL	LNFLPGAKIGVVGPNG
A0R1H3	MSMEG_4753	86	100	yes	yes	3	0.0024351	85.28	DKEGLTFPLLSDPDR	PEKLAKFRDKEGLTFP	PLLSDPDRSVLTAWGA
A0R1H3	MSMEG_4753	135	143	yes	yes	2	0.00080564	95.909	IAVAQYNVR	FLVDEDGKIAVAQYNV	AVAQYNVRATGHVAKL
A0R1H3	MSMEG_4753	125	134	yes	yes	2	0.01395	57.885	STFLVDEDGK	KTVQGVIRSTFLVDED	FLVDEDGKIAVAQYNV
A0R1H3	MSMEG_4753	125	143	yes	yes	3	0.00061814	94.639	STFLVDEDGKIAVAQYNVR	KTVQGVIRSTFLVDED	AVAQYNVRATGHVAKL
A0R1H3	MSMEG_4753	101	112	yes	yes	2	0.00012042	111.94	SVLTAWGAYGEK	PLLSDPDRSVLTAWGA	AWGAYGEKTMYGKTVQ
A0R1H7	MSMEG_4757	1372	1382	yes	yes	2	0.01531	54.259	AARKVWDSADK	MEVRARSKAARKVWDS	KVWDSADKFTRETLGF
A0R1H7	MSMEG_4757	2579	2603	yes	yes	3;4	0.00013208	76.492	AFVQFDPEHTVARPLPDSSDWEVTR	VSSEADARAFVQFDPE	SSDWEVTRKAGTEIRV
A0R1H7	MSMEG_4757	106	117	yes	yes	2	0.00010332	122.34	ALAAEEPVPSDK	FEPLQWVRALAAEEPV	EEPVPSDKQLTSAAVS
A0R1H7	MSMEG_4757	2917	2928	yes	yes	2	9.2349e-11	147.58	APGNPLFIVSQK	RIADSMGRAPGNPLFI	PLFIVSQKTLTGHAKG
A0R1H7	MSMEG_4757	2412	2433	yes	yes	3	0.0031321	71.426	AREEMSGAADESDDEAPAGTIR	DMAELAAKAREEMSGA	EAPAGTIRALPSPPRG
A0R1H7	MSMEG_4757	1044	1060	yes	yes	2;3	0.00057858	116.78	AVLAIAAGVEGPENLPK	DDAATAMRAVLAIAAG	EGPENLPKVVDNTATV
A0R1H7	MSMEG_4757	2230	2244	yes	yes	2;3	0.00010627	128.85	DAQTPTLLFPFAAPR	GPQSIHLKDAQTPTLL	LFPFAAPRVAGDMSEV
A0R1H7	MSMEG_4757	1628	1634	yes	yes	2	0.012519	90.777	DFIQEIR	PRPFTLDRDFIQEIRD	RDFIQEIRDLVPAEPL
A0R1H7	MSMEG_4757	1604	1613	yes	yes	2;3	0.011391	70.412	DKDPELIIGR	SLERVMPRDKDPELII	DPELIIGRYIPNLVPR
A0R1H7	MSMEG_4757	1635	1653	yes	yes	2;3	0.00019799	122.44	DLVPAEPLDEVLADYDTWR	RDFIQEIRDLVPAEPL	LADYDTWRNEKPKELC
A0R1H7	MSMEG_4757	1227	1253	yes	yes	4	1.7117e-05	87.511	DVTVGAPVDMRPFAVVSGDHNPIHTDR	DTPRRRRRDVTVGAPV	HNPIHTDRAAALLAGL
A0R1H7	MSMEG_4757	2414	2433	yes	yes	2	6.593e-06	134.52	EEMSGAADESDDEAPAGTIR	AELAAKAREEMSGAAD	EAPAGTIRALPSPPRG
A0R1H7	MSMEG_4757	2542	2578	yes	yes	4	4.8997e-05	72.214	EFVDDGAIDPDHASPLLVSVFLDKDFTFVVSSEADAR	VVERCGIREFVDDGAI	VSSEADARAFVQFDPE
A0R1H7	MSMEG_4757	324	332	yes	yes	2	1.0207e-06	124.92	ELTESILVR	GLDVELAKELTESILV	LTESILVRQVDWVDEI
A0R1H7	MSMEG_4757	1148	1157	yes	yes	2	0.002795	80.916	EPAEFTVTAK	RLLAELPKEPAEFTVT	AEFTVTAKASAATDTE
A0R1H7	MSMEG_4757	1386	1397	yes	yes	2;3	0.0013573	87.667	ETLGFSVLHVVR	DSADKFTRETLGFSVL	FSVLHVVRDNPTSLIA
A0R1H7	MSMEG_4757	2089	2106	yes	yes	2;3	2.3583e-29	170.11	FEGTGHVVATQANWWQGK	QWEQLSQRFEGTGHVV	QANWWQGKALAAGRNV
A0R1H7	MSMEG_4757	1299	1312	yes	yes	3	1.6569e-21	168.76	FLGMVKPGDQVDFR	KLIGWTARFLGMVKPG	PGDQVDFRVDRVGIDV
A0R1H7	MSMEG_4757	1019	1026	yes	yes	2	1.5529e-11	143.61	FTLTDVVR	SGTWIEIRFTLTDVVR	FTLTDVVRSGGAPIVE
A0R1H7	MSMEG_4757	1700	1706	yes	yes	2	1.2242e-18	150.02	FVEIGVK	AGGLGVERFVEIGVKS	RFVEIGVKSAPTVAGL
A0R1H7	MSMEG_4757	279	300	yes	yes	3	2.5555e-14	144.75	GGAVFAPVFDPVQVEVGFHTPR	AERKNKLRGGAVFAPV	EVGFHTPRLSDGIEIV
A0R1H7	MSMEG_4757	197	217	yes	yes	3	3.0746e-32	175.56	GITVLGDRPPMVSVTNADPER	GTLVARRRGITVLGDR	VTNADPERIYELLEEF
A0R1H7	MSMEG_4757	2147	2170	yes	yes	3	5.6394e-08	128.8	GSIAASVVGQLLDGGATVIATTSR	AVVTGASKGSIAASVV	TVIATTSRLDDDRLAF
A0R1H7	MSMEG_4757	2892	2909	yes	yes	3;4	1.1241e-65	198.67	HDTSTLANDPNETELHER	DDIAVISKHDTSTLAN	NETELHERIADSMGRA
A0R1H7	MSMEG_4757	1915	1925	yes	yes	2	0.00064227	97.734	HVTVEFALGTR	ELGPGWAKHVTVEFAL	VEFALGTREGSSVRGG
A0R1H7	MSMEG_4757	563	580	yes	yes	3	9.0266e-05	133.86	IAAEVPTKPVIVHIEGGR	EQIRSVIRIAAEVPTK	IVHIEGGRAGGHHSWE
A0R1H7	MSMEG_4757	970	979	yes	yes	2	8.2822e-06	131.12	IAAPTEWQVR	MSVNPVHRIAAPTEWQ	APTEWQVREGSDNRSA
A0R1H7	MSMEG_4757	472	483	yes	yes	2	0.0021109	84.352	IAELETLLEPGR	TEQIFNDRIAELETLL	ETLLEPGRAIQFNTLF
A0R1H7	MSMEG_4757	2403	2411	yes	yes	2	0.010234	65.157	IDMAELAAK	TGGLGDIKIDMAELAA	DMAELAAKAREEMSGA
A0R1H7	MSMEG_4757	1331	1342	yes	yes	2	8.8134e-05	124.6	IGSELVMAATAR	EVLEVSARIGSELVMA	LVMAATARLAAPKTVY
A0R1H7	MSMEG_4757	444	471	yes	yes	3	3.2294e-32	166.22	IVAAAANAGHWAELAGGGQVTEQIFNDR	TPTTVDAKIVAAAANA	TEQIFNDRIAELETLL
A0R1H7	MSMEG_4757	218	230	yes	yes	2	1.0159e-18	158.58	IYELLEEFSSDVR	VTNADPERIYELLEEF	EEFSSDVRTVLPPVLS
A0R1H7	MSMEG_4757	1500	1525	yes	yes	4	2.4512e-11	119.6	LAAIRPSQIDLDDADVKDFVAEISER	ELGRSNYRLAAIRPSQ	FVAEISERTGEFLEIV
A0R1H7	MSMEG_4757	996	1018	yes	yes	3	0.01821	54.261	LEVADDQHVVLSVPLSGTWIEIR	SHPSTGARLEVADDQH	SGTWIEIRFTLTDVVR
A0R1H7	MSMEG_4757	2809	2824	yes	yes	2	8.7824e-14	155.56	LGFLEAQGGGTILLAR	SRANDRRRLGFLEAQG	GGTILLARGDLALKMG
A0R1H7	MSMEG_4757	794	814	yes	yes	3	1.1417e-07	141.79	LHPQDFGPIETLFDADADGER	MLKRAEARLHPQDFGP	DADADGERLLEDPEAA
A0R1H7	MSMEG_4757	2287	2297	yes	yes	2;3	0.00015807	104.43	LHVVLPGSPNR	AERDIASRLHVVLPGS	VLPGSPNRGMFGGDGA
A0R1H7	MSMEG_4757	1292	1298	yes	yes	2	0.00074821	97.602	LIGWTAR	GKPVPPAKLIGWTARF	KLIGWTARFLGMVKPG
A0R1H7	MSMEG_4757	1141	1157	yes	yes	3	4.2927e-19	169.98	LLAELPKEPAEFTVTAK	VHLDHAARLLAELPKE	AEFTVTAKASAATDTE
A0R1H7	MSMEG_4757	708	722	yes	yes	2	8.0794e-14	156.2	LLDEVAGDADAVAER	NAASRCGRLLDEVAGD	DADAVAERRDEIIAAM
A0R1H7	MSMEG_4757	815	829	yes	yes	2;3	7.7296e-18	157.09	LLEDPEAAITALLQR	DADADGERLLEDPEAA	AITALLQRYPDAETVV
A0R1H7	MSMEG_4757	1721	1736	yes	yes	3	0.00024713	121.95	LPEYSHSTVEVLNSER	GLATNTLKLPEYSHST	VEVLNSERDAAVLFAT
A0R1H7	MSMEG_4757	363	369	yes	yes	2	0.001926	95.793	LTAPVIR	GPGDILTRLTAPVIRG	RLTAPVIRGLGIGIVP
A0R1H7	MSMEG_4757	2043	2051	yes	yes	2	1.0506e-06	126.24	LVAPTFDAR	ELGSDWPRLVAPTFDA	VAPTFDARKAVVFDDR
A0R1H7	MSMEG_4757	2209	2229	yes	yes	3	3.0228e-05	102.43	LVEWVGTEQTESLGPQSIHLK	ASYSDIDKLVEWVGTE	GPQSIHLKDAQTPTLL
A0R1H7	MSMEG_4757	1178	1191	yes	yes	2;3	1.2948e-95	209.11	NAADGALLATLEER	VPVSVEVRNAADGALL	LLATLEERFAIRGRTG
A0R1H7	MSMEG_4757	386	398	yes	yes	2	9.5945e-05	121.56	NLFTVGAVPEVAR	AATRGGQRNLFTVGAV	GAVPEVARPWSSYAPT
A0R1H7	MSMEG_4757	386	409	yes	yes	3	2.7444e-05	85.855	NLFTVGAVPEVARPWSSYAPTVVK	AATRGGQRNLFTVGAV	SYAPTVVKLPDGSVKL
A0R1H7	MSMEG_4757	2113	2121	yes	yes	2	0.014012	59.908	NVHASLFGR	GKALAAGRNVHASLFG	VHASLFGRIAAGAENP
A0R1H7	MSMEG_4757	1622	1634	yes	yes	3	5.7773e-05	120.57	PFTLDRDFIQEIR	YIPNLVPRPFTLDRDF	RDFIQEIRDLVPAEPL
A0R1H7	MSMEG_4757	2592	2603	yes	yes	2	0.0091629	74.987	PLPDSSDWEVTR	DPEHTVARPLPDSSDW	SSDWEVTRKAGTEIRV
A0R1H7	MSMEG_4757	399	409	yes	yes	2	0.00025359	105.46	PWSSYAPTVVK	GAVPEVARPWSSYAPT	SYAPTVVKLPDGSVKL
A0R1H7	MSMEG_4757	118	138	yes	yes	2;3	1.418e-07	140.84	QLTSAAVSVPGVLLTQIAAVR	EEPVPSDKQLTSAAVS	LTQIAAVRALARQGMD
A0R1H7	MSMEG_4757	333	349	yes	yes	3	4.1755e-29	169.98	QVDWVDEITELHEAGAR	LTESILVRQVDWVDEI	ELHEAGARWILDLGPG
A0R1H7	MSMEG_4757	941	961	yes	yes	3	2.9879e-20	158.5	RDASGPLAVVLDAPDVLWAGR	VLSRRQARRDASGPLA	PDVLWAGRMSVNPVHR
A0R1H7	MSMEG_4757	1964	1992	yes	yes	3	6.033e-14	122.29	RGISVSLPSAGGASGGVVDSAALGEFAEK	AVAAVAARRGISVSLP	ALGEFAEKVTGPDGVL
A0R1H7	MSMEG_4757	769	780	yes	yes	3	8.7368e-05	110.92	RPDSPWLDITWR	GNSTADTKRPDSPWLD	PWLDITWRDRFEQMLK
A0R1H7	MSMEG_4757	244	257	yes	yes	3	0.011854	62.861	RSVVITGTPEQLSR	VLSIRNGRRSVVITGT	GTPEQLSRFELYCTQI
A0R1H7	MSMEG_4757	752	768	yes	yes	3	0.01536	58.29	RYVELAIGDGNSTADTK	MTYLQWLRRYVELAIG	GNSTADTKRPDSPWLD
A0R1H7	MSMEG_4757	2311	2319	yes	yes	2	2.9369e-24	162.88	SALDALENR	DGAYGEAKSALDALEN	ALDALENRWSAEKSWA
A0R1H7	MSMEG_4757	1707	1720	yes	yes	2	9.0948e-05	120.9	SAPTVAGLATNTLK	RFVEIGVKSAPTVAGL	GLATNTLKLPEYSHST
A0R1H7	MSMEG_4757	873	883	yes	yes	3	0.0087246	59.265	SDSLWQAHDAR	KDVRRWWRSDSLWQAH	LWQAHDARYEADQVCV
A0R1H7	MSMEG_4757	1027	1043	yes	yes	2	9.2409e-30	176.42	SGGAPIVEVDDAATAMR	FTLTDVVRSGGAPIVE	DDAATAMRAVLAIAAG
A0R1H7	MSMEG_4757	2875	2891	yes	yes	2	0.0027085	98.882	SLAQLGVGADDIAVISK	GRESTLARSLAQLGVG	DDIAVISKHDTSTLAN
A0R1H7	MSMEG_4757	428	443	yes	yes	2	9.55e-29	173.19	SPILLAGMTPTTVDAK	KFTRLTGRSPILLAGM	TPTTVDAKIVAAAANA
A0R1H7	MSMEG_4757	689	704	yes	yes	2;3	0.00037693	106.82	SQLGADIHEIDNAASR	ANGMASGRSQLGADIH	EIDNAASRCGRLLDEV
A0R1H7	MSMEG_4757	245	257	yes	yes	2	1.3395e-21	166.45	SVVITGTPEQLSR	LSIRNGRRSVVITGTP	GTPEQLSRFELYCTQI
A0R1H7	MSMEG_4757	22	37	yes	yes	2;3	0.00031972	116.86	TADGNAADTAHALVDR	NDESGSDRTADGNAAD	TAHALVDRLSAGEPYA
A0R1H7	MSMEG_4757	1198	1208	yes	yes	2	0.012333	62.694	TGAAELTDPVR	ERFAIRGRTGAAELTD	AELTDPVRAGGAISDN
A0R1H7	MSMEG_4757	2	21	yes	yes	3	0.0040146	74.029	TIYEHDRVPAGWNDESGSDR	________________	NDESGSDRTADGNAAD
A0R1H7	MSMEG_4757	852	868	yes	yes	3	0.001191	106.19	TLGKPVNFVPVIDKDVR	PFFVELCKTLGKPVNF	PVIDKDVRRWWRSDSL
A0R1H7	MSMEG_4757	231	240	yes	yes	2	1.1423e-05	126.39	TVLPPVLSIR	EEFSSDVRTVLPPVLS	LPPVLSIRNGRRSVVI
A0R1H7	MSMEG_4757	1348	1360	yes	yes	2;3	4.5643e-05	124.39	TVYAFPGQGIQHK	TARLAAPKTVYAFPGQ	PGQGIQHKGMGMEVRA
A0R1H7	MSMEG_4757	1905	1914	yes	yes	2	0.0037861	78.098	TWELGPGWAK	YITERVTKTWELGPGW	ELGPGWAKHVTVEFAL
A0R1H7	MSMEG_4757	1868	1885	yes	yes	3	0.0012012	95.205	TYKPFGPVLSDAINDQLR	GQVTKLARTYKPFGPV	DAINDQLRTVLGPSGK
A0R1H7	MSMEG_4757	1077	1105	yes	yes	3	2.4781e-25	155.04	VADHTGVTATFGAPLAPTLTVVPDALVGR	TVDWDPERVADHTGVT	VPDALVGRCWPAVFAA
A0R1H7	MSMEG_4757	2245	2255	yes	yes	2	0.019373	47.844	VAGDMSEVGSR	LFPFAAPRVAGDMSEV	DMSEVGSRAEMEMKVL
A0R1H7	MSMEG_4757	904	914	yes	yes	2	0.00028104	101.71	VDEPVGELLDR	AAVAGITRVDEPVGEL	PVGELLDRFEQAAVDE
A0R1H7	MSMEG_4757	2392	2402	yes	yes	2	0.0038201	77.674	VDLTGGLGDIK	AAAGAPVKVDLTGGLG	TGGLGDIKIDMAELAA
A0R1H7	MSMEG_4757	1316	1330	yes	yes	2	0.001411	92.38	VGIDVGAEVLEVSAR	QVDFRVDRVGIDVGAE	EVLEVSARIGSELVMA
A0R1H7	MSMEG_4757	9	21	yes	yes	2	0.0015606	87.831	VPAGWNDESGSDR	MTIYEHDRVPAGWNDE	NDESGSDRTADGNAAD
A0R1H7	MSMEG_4757	2330	2341	yes	yes	3	0.010118	58.754	VSLAHALIGWTK	AEKSWAERVSLAHALI	HALIGWTKGTGLMGQN
A0R1H7	MSMEG_4757	1993	2005	yes	yes	2	1.6725e-07	128.57	VTGPDGVLASAAR	ALGEFAEKVTGPDGVL	GVLASAARLVLNQLGL
A0R1H7	MSMEG_4757	1061	1076	yes	yes	2	0.00021655	131.72	VVDNTATVTVDWDPER	EGPENLPKVVDNTATV	TVDWDPERVADHTGVT
A0R1H7	MSMEG_4757	1664	1678	yes	yes	2	1.7526e-09	151.07	VVIELLAWQFASPVR	KPKELCRKVVIELLAW	WQFASPVRWIETQDLL
A0R1H7	MSMEG_4757	1169	1177	yes	yes	2	0.00067226	96.668	VVPVSVEVR	ATDTEVGRVVPVSVEV	VPVSVEVRNAADGALL
A0R1H7	MSMEG_4757	311	323	yes	yes	2	0.00088646	93.348	WAETVGLDVELAK	DGIEIVGRWAETVGLD	GLDVELAKELTESILV
A0R1H7	MSMEG_4757	1679	1699	yes	yes	2;3	3.6086e-05	114.75	WIETQDLLFIEEAAGGLGVER	WQFASPVRWIETQDLL	AGGLGVERFVEIGVKS
A0R1H7	MSMEG_4757	350	362	yes	yes	2	3.8383e-11	152.4	WILDLGPGDILTR	ELHEAGARWILDLGPG	GPGDILTRLTAPVIRG
A0R1H7	MSMEG_4757	2672	2703	yes	yes	4	2.4073e-09	100.15	WVHPSQVASTQGTGMGGMTSMQTMYHGNLLGR	FTPTELMRWVHPSQVA	YHGNLLGRAKPNDILQ
A0R1H7	MSMEG_4757	2134	2146	yes	yes	2	8.4773e-05	119.88	YSDEVAVVTGASK	AENPGKGRYSDEVAVV	AVVTGASKGSIAASVV
A0R1V9	MSMEG_4891	2	25	yes	yes	2;3	2.413e-14	151.42	ALLTIGDQFPEYDLTAVVGGDLSK	________________	VVGGDLSKVDAKQPDD
A0R1V9	MSMEG_4891	134	156	yes	yes	2;3	4.0774e-14	152.38	ATFIVDPNNEVQFVSVTAGSVGR	NADGVADRATFIVDPN	VTAGSVGRNVDEVLRV
A0R1V9	MSMEG_4891	181	195	yes	yes	2	0.0029217	91.307	GDPTINAGELLAGAV	LCACNWKKGDPTINAG	GELLAGAV________
A0R1V9	MSMEG_4891	49	55	yes	yes	2	0.0057395	79.454	IIFFWPK	KDYEGKWRIIFFWPKD	RIIFFWPKDFTFVCPT
A0R1V9	MSMEG_4891	180	195	yes	yes	2	0.0020106	97.767	KGDPTINAGELLAGAV	ELCACNWKKGDPTINA	GELLAGAV________
A0R1V9	MSMEG_4891	71	78	yes	yes	2	0.00052151	99.139	LNEDFEDR	TEIAAFGKLNEDFEDR	LNEDFEDRDAKVLGVS
A0R1V9	MSMEG_4891	71	81	yes	yes	2;3	0.0013765	83.226	LNEDFEDRDAK	TEIAAFGKLNEDFEDR	DFEDRDAKVLGVSVDN
A0R1V9	MSMEG_4891	157	163	yes	yes	2	2.5244e-06	119.57	NVDEVLR	VTAGSVGRNVDEVLRV	RNVDEVLRVLDALQSD
A0R1V9	MSMEG_4891	30	37	yes	yes	2	8.5724e-10	132.76	QPDDYFTR	DLSKVDAKQPDDYFTR	QPDDYFTRVTSKDYEG
A0R1V9	MSMEG_4891	105	115	yes	yes	2	0.00017726	108.9	TLPFPMVSDLK	RAQHEDLKTLPFPMVS	FPMVSDLKRELTAACG
A0R1V9	MSMEG_4891	105	116	yes	yes	2;3	8.4479e-12	152.69	TLPFPMVSDLKR	RAQHEDLKTLPFPMVS	PMVSDLKRELTAACGV
A0R1V9	MSMEG_4891	82	97	yes	yes	2;3	1.7621e-39	184.11	VLGVSVDNEFVHFQWR	DFEDRDAKVLGVSVDN	EFVHFQWRAQHEDLKT
A0R1Y7	MSMEG_4920	218	233	yes	yes	3	0.00032772	111.64	ANTTAESLAGLKPAFR	FAEDEGIRANTTAESL	AGLKPAFRKDGTITAG
A0R1Y7	MSMEG_4920	37	63	yes	yes	3	2.3866e-11	106.67	ANVPASMVEYVIMGQVLTAGAGQMPAR	AIRAALEKANVPASMV	GAGQMPARQAAVAAGI
A0R1Y7	MSMEG_4920	19	31	yes	yes	2	2.3437e-05	132.56	DFSGTDLGAIAIR	GKLMGSLKDFSGTDLG	DLGAIAIRAALEKANV
A0R1Y7	MSMEG_4920	188	203	yes	yes	2	0.00062945	113.52	DGVFADEVVPVSIPQR	QKAAAAWKDGVFADEV	VPVSIPQRKGDPIEFA
A0R1Y7	MSMEG_4920	205	217	yes	yes	2	0.020525	60.901	GDPIEFAEDEGIR	PVSIPQRKGDPIEFAE	FAEDEGIRANTTAESL
A0R1Y7	MSMEG_4920	354	364	yes	yes	2;3	4.3184e-24	166.66	IALHAALELAR	PIGMSGARIALHAALE	HAALELARRGSGYAVA
A0R1Y7	MSMEG_4920	204	217	yes	yes	3	0.0028498	81.992	KGDPIEFAEDEGIR	VPVSIPQRKGDPIEFA	FAEDEGIRANTTAESL
A0R1Y7	MSMEG_4920	334	353	yes	yes	3	0.00061955	82.859	VNVNGGAIAIGHPIGMSGAR	ELGVDPAKVNVNGGAI	PIGMSGARIALHAALE
A0R218	MSMEG_4954	2	23	yes	yes	2	1.1308e-17	161.04	TETDLFTADNASDTGDLSGAVK	________________	GDLSGAVKSNTAPRAR
A0R218;I7G6F1	MSMEG_4954	411	418	yes	no	2	5.3293e-10	134.81	ALIVSPPK	MPIGKGQRALIVSPPK	ALIVSPPKAGKTTILQ
A0R218;I7G6F1	MSMEG_4954	108	126	yes	no	3	0.018498	46.925	ASTRQAGAPVAEKGEAGEK	APRRRERRASTRQAGA	EKGEAGEKAGEKTEAQ
A0R218;I7G6F1	MSMEG_4954	605	619	yes	no	3	0.012902	65.565	DELLLSPDEFAIVHK	VNPSGTRKDELLLSPD	DEFAIVHKLRRVLSGL
A0R218;I7G6F1	MSMEG_4954	496	506	yes	no	2	6.339e-05	127.87	DVVVLLDSITR	KRLVEQGKDVVVLLDS	VLLDSITRLGRAYNNA
A0R218;I7G6F1	MSMEG_4954	49	59	yes	no	2	5.749e-07	138.76	EIGVEGASGLR	PELRALAKEIGVEGAS	VEGASGLRKSELIAAI
A0R218;I7G6F1	MSMEG_4954	49	60	yes	no	2;3	8.211e-05	117.86	EIGVEGASGLRK	PELRALAKEIGVEGAS	EGASGLRKSELIAAIR
A0R218;I7G6F1	MSMEG_4954	462	486	yes	no	3;4	1.6008e-08	128.38	GEVIASTFDRPPSDHTQAAELAIER	TDMQRSVKGEVIASTF	AAELAIERAKRLVEQG
A0R218;I7G6F1	MSMEG_4954	574	584	yes	no	3	0.018929	44.614	GTGNAELKLDR	TVIFEEFKGTGNAELK	NAELKLDRKIAERRVF
A0R218;I7G6F1	MSMEG_4954	521	535	yes	no	2	0.00085939	100.18	ILSGGVDSTALYPPK	NASPASGRILSGGVDS	STALYPPKRFLGAARN
A0R218;I7G6F1	MSMEG_4954	521	536	yes	no	3	0.0008394	101.72	ILSGGVDSTALYPPKR	NASPASGRILSGGVDS	TALYPPKRFLGAARNI
A0R218;I7G6F1	MSMEG_4954	604	619	yes	no	3	5.6174e-136	228.49	KDELLLSPDEFAIVHK	DVNPSGTRKDELLLSP	DEFAIVHKLRRVLSGL
A0R218;I7G6F1	MSMEG_4954	60	68	yes	no	2	0.002502	87.149	KSELIAAIR	VEGASGLRKSELIAAI	SELIAAIRAHRGESNG
A0R218;I7G6F1	MSMEG_4954	356	368	yes	no	2	8.4773e-05	122.97	LDTVNGGSVEDAK	QKFNPLVRLDTVNGGS	GGSVEDAKKRPEFGKL
A0R218;I7G6F1	MSMEG_4954	385	393	yes	no	2	0.00018461	105.4	LRLETSPER	TPLYPNERLRLETSPE	RLETSPERLSTRVIDL
A0R218;I7G6F1	MSMEG_4954	376	384	yes	no	2	1.0386e-06	125.71	LTPLYPNER	KKRPEFGKLTPLYPNE	TPLYPNERLRLETSPE
A0R218;I7G6F1	MSMEG_4954	490	506	yes	no	2;3	4.8789e-29	169.72	LVEQGKDVVVLLDSITR	LAIERAKRLVEQGKDV	VLLDSITRLGRAYNNA
A0R218;I7G6F1	MSMEG_4954	543	573	yes	no	3	1.4189e-48	175.02	NIEHGGSLTIIATAMVETGSTGDTVIFEEFK	KRFLGAARNIEHGGSL	TVIFEEFKGTGNAELK
A0R218;I7G6F1	MSMEG_4954	590	604	yes	no	3	0.016522	64.104	RVFPAVDVNPSGTRK	LDRKIAERRVFPAVDV	VNPSGTRKDELLLSPD
A0R218;I7G6F1	MSMEG_4954	32	44	yes	no	2	2.2142e-15	158.86	SASLSTMVLPELR	SNTAPRARSASLSTMV	TMVLPELRALAKEIGV
A0R218;I7G6F1	MSMEG_4954	61	68	yes	no	2	0.0036338	87.754	SELIAAIR	EGASGLRKSELIAAIR	SELIAAIRAHRGESNG
A0R218;I7G6F1	MSMEG_4954	459	486	yes	no	4	4.9834e-13	135.37	SVKGEVIASTFDRPPSDHTQAAELAIER	EEVTDMQRSVKGEVIA	AAELAIERAKRLVEQG
A0R218;I7G6F1	MSMEG_4954	78	102	yes	no	2;3	3.6694e-107	209.71	TAEASSPATADAQTGEQAAEAPAPR	HRGESNGRTAEASSPA	AAEAPAPRRRERRAST
A0R218;I7G6F1	MSMEG_4954	643	655	yes	no	2	0.019585	47.242	TKTNYEFLVQVSK	LLISQLRKTKTNYEFL	EFLVQVSKTAPGSMDV
A0R218;I7G6F1	MSMEG_4954	645	655	yes	no	2	0.00030785	102.97	TNYEFLVQVSK	ISQLRKTKTNYEFLVQ	EFLVQVSKTAPGSMDV
A0R218;I7G6F1	MSMEG_4954	301	319	yes	no	2;3	1.6955e-06	141.22	TSGYLAGPNDVYVSMNMVR	LDNYAFVRTSGYLAGP	YVSMNMVRKNGLRRGD
A0R218;I7G6F1	MSMEG_4954	422	434	yes	no	2	2.4848e-05	132.24	TTILQDIANAITR	VSPPKAGKTTILQDIA	DIANAITRNNPECHLM
A0R218;I7G6F1	MSMEG_4954	591	603	yes	no	2	5.6273e-16	160.86	VFPAVDVNPSGTR	DRKIAERRVFPAVDVN	DVNPSGTRKDELLLSP
A0R218;I7G6F1	MSMEG_4954	591	619	yes	no	4	0.018031	40.718	VFPAVDVNPSGTRKDELLLSPDEFAIVHK	DRKIAERRVFPAVDVN	DEFAIVHKLRRVLSGL
A0R218;I7G6F1	MSMEG_4954	398	407	yes	no	2	1.0502e-05	119.68	VIDLIMPIGK	SPERLSTRVIDLIMPI	DLIMPIGKGQRALIVS
A0R218;I7G6F1	MSMEG_4954	623	641	yes	no	3	5.3691e-26	162.37	VLSGLDSHQAIDLLISQLR	AIVHKLRRVLSGLDSH	DLLISQLRKTKTNYEF
A0R221	MSMEG_4957	206	217	yes	yes	3	0.015149	55.261	AAILASIAFHTR	EGYDAAAKAAILASIA	ASIAFHTRVTADDVYR
A0R221	MSMEG_4957	106	121	yes	yes	2	0.00056005	116.79	ALMAMSTGELAQAAEK	KSVVTANKALMAMSTG	ELAQAAEKAHVDLYFE
A0R221	MSMEG_4957	226	240	yes	yes	2	0.02036	57.788	EGITTVSAEDFASAR	VTADDVYREGITTVSA	AEDFASARALGCTIKL
A0R221	MSMEG_4957	35	42	yes	yes	2	0.0011601	105.14	IGAPLELR	SADDLAARIGAPLELR	IGAPLELRGVGVRRVA
A0R221	MSMEG_4957	23	34	yes	yes	2	0.018017	64.121	IIADSADDLAAR	NVGSEVVRIIADSADD	SADDLAARIGAPLELR
A0R221	MSMEG_4957	341	352	yes	yes	2	1.9154e-05	134.98	LPIAPIGFIPTR	PRESKYAKLPIAPIGF	PIGFIPTRYYVNMNVA
A0R221	MSMEG_4957	2	22	yes	yes	4	0.014676	51.431	SKKPIGVAVLGLGNVGSEVVR	________________	NVGSEVVRIIADSADD
A0R239	MSMEG_4976	81	93	yes	yes	2	0.0018215	88.163	EEIGAIVESVAPR	PGSPYDVREEIGAIVE	IVESVAPRGDEPVVVK
A0R239	MSMEG_4976	8	18	yes	yes	2	8.62e-05	122.69	EISSLPAEPVR	________________	SLPAEPVRLADSALVL
A0R239	MSMEG_4976	102	115	yes	yes	2	9.0962e-05	115.24	NFPNSFVQTDLQQR	GDEPVVVKNFPNSFVQ	VQTDLQQRLQAVNASN
A0R239	MSMEG_4976	59	80	yes	yes	3;4	5.2374e-05	93.255	TAGIPIIHIQHDSGPGSPYDVR	AELLDRARTAGIPIIH	PGSPYDVREEIGAIVE
A0R242	MSMEG_4979	23	33	yes	yes	3	0.00082878	90.05	ALEAEAIHIIR	QYELSHLRALEAEAIH	AEAIHIIREVAAEFER
A0R242	MSMEG_4979	243	253	yes	yes	2	0.00073082	93.839	DGEEVFETSVR	VHEFMQPRDGEEVFET	EVFETSVRFRTVGDVT
A0R242	MSMEG_4979	68	88	yes	yes	3;4	1.2956e-05	130.09	LPFPVMHVDTGHNFEEVIATR	IKAFAPGRLPFPVMHV	FEEVIATRDALVEKHG
A0R242	MSMEG_4979	13	22	yes	yes	3	0.0075264	58.63	TGQYELSHLR	DSAPAQTRTGQYELSH	QYELSHLRALEAEAIH
A0R248	MSMEG_4985	104	128	yes	yes	3	8.4912e-08	121.56	AIQGETGIKPEWAAESFTDLEEDVR	FTDDEFKRAIQGETGI	TDLEEDVRQSLRRIEA
A0R248	MSMEG_4985	148	157	yes	yes	2	0.0030523	82.261	GFIFDVATGK	VTKHESLRGFIFDVAT	IFDVATGKLAEVTL__
A0R248	MSMEG_4985	45	57	yes	yes	3	4.1192e-05	117.95	ILGLGDGEAHVIR	DARLDVYRILGLGDGE	DGEAHVIRNAGGVITD
A0R248	MSMEG_4985	58	69	yes	yes	2	0.0011062	89.43	NAGGVITDDEIR	DGEAHVIRNAGGVITD	VITDDEIRSLAISQRL
A0R248	MSMEG_4985	2	16	yes	yes	2	0.00012468	125.22	SVTDQYLANNEEYAK	________________	ANNEEYAKTFSGPLPL
A0R2A4	MSMEG_5042	89	99	yes	yes	2	0.0016004	92.19	DTQALVLAPTR	SKIDTSRRDTQALVLA	ALVLAPTRELALQVAE
A0R2A4	MSMEG_5042	565	573	yes	yes	1	0.020584	43.769	EGAGKPSGK	QPDRGPRREGAGKPSG	GAGKPSGKYKPHRKVK
A0R2A4	MSMEG_5042	565	575	yes	yes	2	0.02016	54.486	EGAGKPSGKYK	QPDRGPRREGAGKPSG	GKPSGKYKPHRKVK__
A0R2A4	MSMEG_5042	483	489	no	no		1	NaN	EGLATYR	PRKERPPREGLATYRI	REGLATYRIDVGKRHK
A0R2A4	MSMEG_5042	100	111	yes	yes	2	0.00010444	122.18	ELALQVAEAFGR	ALVLAPTRELALQVAE	QVAEAFGRYGSHLPQV
A0R2A4	MSMEG_5042	239	246	yes	yes	2	0.0046594	84.916	FIQVAGPR	TAENISQRFIQVAGPR	FIQVAGPRKMDALTRI
A0R2A4	MSMEG_5042	402	419	yes	yes	3	0.0035364	72.21	FRDSISDSLNAPGIDLFR	VNAQRVAKFRDSISDS	APGIDLFRRLIEDYER
A0R2A4	MSMEG_5042	140	150	yes	yes	2	0.0035342	78.548	GAQVVVGTPGR	VQLSGLRRGAQVVVGT	VVVGTPGRVIDHLERG
A0R2A4	MSMEG_5042	188	196	yes	yes	2	0.0019451	92.051	ILADTPEYK	GFAEEVERILADTPEY	LADTPEYKQVALFSAT
A0R2A4	MSMEG_5042	254	268	yes	yes	2	0.00081403	105.19	ILEVEEGDAMIVFVR	RKMDALTRILEVEEGD	DAMIVFVRTKQATEEV
A0R2A4	MSMEG_5042	549	560	yes	yes	2	9.7418e-11	147.24	ISGVLINLQPDR	LKALENTRISGVLINL	LINLQPDRGPRREGAG
A0R2A4	MSMEG_5042	329	347	yes	yes	3;4	0.0070209	62.739	ISHVINYDIPHDTESYVHR	ARGLDVERISHVINYD	DTESYVHRIGRTGRAG
A0R2A4	MSMEG_5042	525	538	yes	yes	3	0.0077101	67.095	LDYSLVELPEKLPK	EFGHITIRLDYSLVEL	ELPEKLPKKTLKALEN
A0R2A4	MSMEG_5042	383	398	yes	yes	2	0.00019922	132.23	LIEAELPSVEDVNAQR	IEKATRSKLIEAELPS	VEDVNAQRVAKFRDSI
A0R2A4	MSMEG_5042	421	427	yes	yes	2	0.008439	79.469	LIEDYER	PGIDLFRRLIEDYERE	RLIEDYERESNVPLAD
A0R2A4	MSMEG_5042	197	210	yes	yes	2	0.0086471	79.885	QVALFSATMPAAIR	LADTPEYKQVALFSAT	ATMPAAIRKITTKYLH
A0R2A4	MSMEG_5042	564	573	yes	yes	2	0.012035	63.694	REGAGKPSGK	LQPDRGPRREGAGKPS	GAGKPSGKYKPHRKVK
A0R2A4	MSMEG_5042	357	367	yes	yes	3	0.0023029	77.062	SGHAVLFVTPR	GRTGRAGRSGHAVLFV	AVLFVTPRERHLLKSI
A0R2A4	MSMEG_5042	72	82	yes	yes	2	0.0077407	69.03	TAAFAIPILSK	LAQTGTGKTAAFAIPI	FAIPILSKIDTSRRDT
A0R2A4	MSMEG_5042	498	515	yes	yes	3	0.0045945	67.994	VGPGHIVGAIANEGGLHR	IDVGKRHKVGPGHIVG	ANEGGLHRNEFGHITI
A0R2A4	MSMEG_5042	112	138	yes	yes	3	1.0302e-14	141.21	YGSHLPQVNVLPIYGGSSYTVQLSGLR	QVAEAFGRYGSHLPQV	TVQLSGLRRGAQVVVG
A0R2A4	MSMEG_5042	216	226	yes	yes	2	0.011277	63.944	YLHDPVEVTVK	AIRKITTKYLHDPVEV	DPVEVTVKAKTATAEN
A0R2B1	MSMEG_5049	1058	1070	yes	yes	3	0.00025242	103.97	DGIQRPLIVFTPK	HLLRRHGKDGIQRPLI	PLIVFTPKSMLRNKAA
A0R2B1	MSMEG_5049	434	440	yes	yes	2	2.5244e-06	119.57	DILSVLR	GVQRKKLRDILSVLRD	RDILSVLRDAYCRHVG
A0R2B1	MSMEG_5049	1130	1139	yes	yes	3	3.1062e-09	145.46	ENREDVAIVR	ELAARKAKENREDVAI	REDVAIVRIEQLAPLP
A0R2B1	MSMEG_5049	224	236	yes	yes	2	0.001956	92.039	FGQFIAAYEDIVR	IKRCETMRFGQFIAAY	AAYEDIVRRARDGKLT
A0R2B1	MSMEG_5049	381	391	yes	yes	2;3	5.3048e-06	117.71	GHLMADIDPLR	LIAAYRNRGHLMADID	MADIDPLRLDNTRFRS
A0R2B1	MSMEG_5049	446	461	yes	yes	3;4	0.0007241	103.83	HVGVEYTHILEPEQQR	VLRDAYCRHVGVEYTH	ILEPEQQRWIQERVET
A0R2B1	MSMEG_5049	1140	1148	yes	yes	2	1.0506e-06	126.24	IEQLAPLPR	REDVAIVRIEQLAPLP	EQLAPLPRRRLAETLD
A0R2B1	MSMEG_5049	843	859	yes	yes	4	0.00018076	132.23	IGDAHLALPEGFTVHPR	VDKAMLQRIGDAHLAL	EGFTVHPRVRPVLEKR
A0R2B1	MSMEG_5049	316	327	yes	yes	2	7.3549e-05	116.24	IIQGAESGDFLR	LTSTYDHRIIQGAESG	AESGDFLRTIHQLLLD
A0R2B1	MSMEG_5049	1119	1126	yes	yes	2	0.0035861	93.195	IYYELAAR	RLLLTSGKIYYELAAR	IYYELAARKAKENRED
A0R2B1	MSMEG_5049	243	269	yes	yes	3	1.3016e-133	220.47	LTAEDFSGVTISLTNPGTLGTVHSVPR	VRRARDGKLTAEDFSG	GTVHSVPRLMQGQGAI
A0R2B1	MSMEG_5049	115	129	yes	yes	2	1.9247e-11	110.25	NMNASLEVPTATSVR	GAAAAVVKNMNASLEV	VPTATSVRAIPAKLMI
A0R2B1	MSMEG_5049	745	767	yes	yes	3	0.020344	39.68	RGHNEGDDPSMTQPYMYDVIDTK	IDMLCYRRRGHNEGDD	MYDVIDTKRGSRKAYT
A0R2B1	MSMEG_5049	93	106	yes	yes	3	0.0076987	67.118	SATPAKGDESQILR	AKPAKPAKSATPAKGD	GDESQILRGAAAAVVK
A0R2B1	MSMEG_5049	2	20	yes	yes	2	0.013791	69.986	SSSPSPFGQNEWLVEEMYR	________________	WLVEEMYRKFRDDPSS
A0R2B1	MSMEG_5049	1092	1106	yes	yes	2	0.00046923	104.09	SVLEEPMYTDGEGDR	DFTESKFRSVLEEPMY	YTDGEGDRNKVTRLLL
A0R2B1	MSMEG_5049	1092	1108	yes	yes	3	1.6505e-07	141.06	SVLEEPMYTDGEGDRNK	DFTESKFRSVLEEPMY	DGEGDRNKVTRLLLTS
A0R2B1	MSMEG_5049	668	690	yes	yes	3	1.7998e-05	93.407	TGGTIHIVVNNQIGFTTAPTDSR	LALLRGYRTGGTIHIV	TTAPTDSRSSEYCTDV
A0R2B1	MSMEG_5049	328	344	yes	yes	3	2.9952e-39	178.02	TIHQLLLDDDFFDEIFR	AESGDFLRTIHQLLLD	DFFDEIFRELGIPYEP
A0R2B1	MSMEG_5049	421	429	yes	yes	2	0.0047003	80.455	VDGFAGVQR	WDLDREFKVDGFAGVQ	DGFAGVQRKKLRDILS
A0R2B1	MSMEG_5049	1213	1227	yes	yes	2	1.2263e-63	195.77	VHAVEQQEILDTAFG	APSSGSSKVHAVEQQE	EILDTAFG________
A0R2B1	MSMEG_5049	370	378	yes	yes	2	3.8952e-17	154.12	VIELIAAYR	SIEDKNARVIELIAAY	IELIAAYRNRGHLMAD
A0R2D0	MSMEG_5068	58	79	yes	yes	3	0.012486	61.111	KNEISDLVSAAVTDVPGTGAVK	LTTSACPKKNEISDLV	VPGTGAVKVSLDVMND
A0R2D0	MSMEG_5068	130	143	yes	yes	2	0.015389	63.181	SSVTVNLAAAMAAR	SGKGGVGKSSVTVNLA	LAAAMAARGLTVGVLD
A0R2D0	MSMEG_5068	80	90	yes	yes	2	8.9471e-05	112.84	VSLDVMNDEQR	VPGTGAVKVSLDVMND	DVMNDEQRAELRKMLR
A0R2J0	MSMEG_5132	174	185	yes	yes	2	0.0044781	81.676	ALDLPTLYASGR	DAQAAAEKALDLPTLY	PTLYASGRAGVASTVQ
A0R2J0	MSMEG_5132	264	275	yes	yes	2	0.0018731	85.554	EVDGAPVVTSAK	GQQVAWMREVDGAPVV	APVVTSAKITELLVTE
A0R2J0	MSMEG_5132	487	506	yes	yes	3	0.015119	57.525	GTGIANAVFDGYRPWAGEIR	TDFLTLTRGTGIANAV	RPWAGEIRARHTGSLV
A0R2J0	MSMEG_5132	215	242	yes	yes	3	3.3236e-16	144	HIPPPSGDPEAPLQALVTNLDASAFLGR	PLFDVLMKHIPPPSGD	DASAFLGRLALVRIYN
A0R2J0	MSMEG_5132	69	95	yes	yes	4	1.4981e-11	122.6	HNADGTVTVINVIDTPGHADFGGEVER	AKNTAVHRHNADGTVT	DFGGEVERGLSMVDGV
A0R2J0	MSMEG_5132	145	173	yes	yes	3	7.4701e-14	107.01	IAEVVSDSHDLLLDVASDLDEDAQAAAEK	KTDRPDARIAEVVSDS	DAQAAAEKALDLPTLY
A0R2J0	MSMEG_5132	276	287	yes	yes	2	0.00052081	99.732	ITELLVTEGVER	APVVTSAKITELLVTE	LVTEGVERTATAEAVA
A0R2J0	MSMEG_5132	361	372	yes	yes	2	0.01285	64.534	LDSELIGNVSIR	TARMVKNRLDSELIGN	LIGNVSIRVVDIGKPD
A0R2J0	MSMEG_5132	568	584	yes	yes	2	0.018251	53.008	LTNMRSSTADVMETLAR	INVTREKKLTNMRSST	DVMETLARPLELDLEK
A0R2J0	MSMEG_5132	465	472	yes	yes	2	1.4505e-05	118.74	MDFIVPSR	NHAAGWVRMDFIVPSR	MDFIVPSRGLIGFRTD
A0R2J0	MSMEG_5132	452	464	yes	yes	3	0.00068895	93.839	MEEMTNHAAGWVR	LMAARKGRMEEMTNHA	NHAAGWVRMDFIVPSR
A0R2J0	MSMEG_5132	573	592	yes	yes	3	0.01685	51.225	SSTADVMETLARPLELDLEK	EKKLTNMRSSTADVME	PLELDLEKAMEFCAED
A0R2J0	MSMEG_5132	479	486	yes	yes	2	1.0473e-13	135.83	TDFLTLTR	SRGLIGFRTDFLTLTR	TDFLTLTRGTGIANAV
A0R2J0	MSMEG_5132	21	29	yes	yes	2	0.00014903	104.2	TTLVDAMLR	VAHVDHGKTTLVDAML	TLVDAMLRQSGALTHR
A0R2J0	MSMEG_5132	373	387	yes	yes	3	0.00014175	112.02	VVDIGKPDAWEVQGR	LIGNVSIRVVDIGKPD	DAWEVQGRGELALAVL
A0R2Q5	MSMEG_5197	271	283	yes	yes	3	0.017013	52.463	AFGQPIGSFQHNR	LQYCKDRKAFGQPIGS	IGSFQHNRFLLAEMET
A0R2Q5	MSMEG_5197	229	244	yes	yes	2	0.018755	52.372	EGRGFYHLMTNLPSER	PHANLLGKEGRGFYHL	MTNLPSERLSIAISAI
A0R2Q5	MSMEG_5197	70	80	yes	yes	2	0.0047941	74.698	FNAIIDEEIAK	GGGSDDFRFNAIIDEE	IIDEEIAKSGVHGPAL
A0R2Q5	MSMEG_5197	181	189	yes	yes	2	0.0039724	82.287	GFSLFVVER	TDPEAGHKGFSLFVVE	FSLFVVERGMEGFTRG
A0R2Q5	MSMEG_5197	181	198	yes	yes	2	0.018189	53.981	GFSLFVVERGMEGFTRGR	TDPEAGHKGFSLFVVE	MEGFTRGRKLDKMGLH
A0R2Q5	MSMEG_5197	4	14	yes	yes	3	0.0034546	72.289	LIYNEEHEAFR	________________	NEEHEAFRQTVKEYIE
A0R2Q5	MSMEG_5197	81	100	yes	yes	3;4	0.00076758	78.674	SGVHGPALSLHNDVVGPYFK	IIDEEIAKSGVHGPAL	DVVGPYFKELANDEQR
A0R2Q7	MSMEG_5199	178	195	yes	yes	2	0.00040536	98.062	AAAAQDSGAFSDQIVGIK	FSLRSHEKAAAAQDSG	SDQIVGIKTKDADGND
A0R2Q7	MSMEG_5199	2	11	yes	yes	2	1.0661e-05	114.89	AEAVIVEAVR	________________	AVIVEAVRSPVGKRNG
A0R2Q7	MSMEG_5199	198	225	yes	yes	3	0.01995	42.661	DADGNDTVVLEDGGIRRGGTIEAMAGIK	QIVGIKTKDADGNDTV	IEAMAGIKPAFKEDGV
A0R2Q7	MSMEG_5199	69	87	yes	yes	2	0.00018505	111.73	TAVLSAGWPETVPGVTVDR	EQALDIARTAVLSAGW	VPGVTVDRQCGSSQQS
A0R2Q7	MSMEG_5199	165	173	yes	yes	2	0.0092404	77.662	TQLDEFSLR	AEQWGFSRTQLDEFSL	QLDEFSLRSHEKAAAA
A0R2Q7	MSMEG_5199	268	291	yes	yes	3	0.018652	51.938	VHTAVLAGADPVIMLTAPIPATQK	LGLKPIAKVHTAVLAG	APIPATQKALKKSGLS
A0R2T0	MSMEG_5222	302	312	yes	yes	3	0.00096801	85.963	AAGVIHSDFEK	HQGDTAPKAAGVIHSD	VIHSDFEKGFIKAEVV
A0R2T0	MSMEG_5222	317	335	yes	yes	2	0.015441	59.983	AEVVSFDDLVEAGSMAAAK	DFEKGFIKAEVVSFDD	AGSMAAAKAAGKVRME
A0R2T0	MSMEG_5222	290	301	yes	yes	2	0.01161	66.023	AWTIHQGDTAPK	TAGPKEARAWTIHQGD	HQGDTAPKAAGVIHSD
A0R2T0	MSMEG_5222	346	358	yes	yes	2	0.0034877	86.699	DYVMADGDVVEFR	GKVRMEGKDYVMADGD	DGDVVEFRHGGTSGSG
A0R2T0	MSMEG_5222	158	175	yes	yes	3	0.0083518	61.959	KPVLEAAVAAQAVLDSGK	EARNNKERKPVLEAAV	QAVLDSGKTLFAGAAA
A0R2T0	MSMEG_5222	277	286	yes	yes	2	0.0027597	81.017	LQTYLTAGPK	RAGFHTLKLQTYLTAG	TYLTAGPKEARAWTIH
A0R2T0	MSMEG_5222	2	15	yes	yes	2	0.0020627	86.944	SLNLGIVGLPNVGK	________________	VGLPNVGKSTLFNALT
A0R2T0	MSMEG_5222	16	24	yes	yes	2	6.8655e-07	114.51	STLFNALTR	VGLPNVGKSTLFNALT	TLFNALTRNDVLAANY
A0R2T0	MSMEG_5222	106	118	yes	yes	3	0.0048642	71.976	VFNDDDVVHVDGR	DAICQVVRVFNDDDVV	DVVHVDGRVDPRSDIE
A0R2V6	MSMEG_5248	219	235	yes	yes	2	0.00071231	121.32	AAGLDVIGADIAPYQDK	TVEAIAARAAGLDVIG	DIAPYQDKVANVAEAG
A0R2V6	MSMEG_5248	2	23	yes	yes	3	8.717e-06	108.69	AQKPVPNALTLELEPVVAGEMR	________________	PVVAGEMRRHLDSEDL
A0R2V6	MSMEG_5248	123	133	yes	yes	2	0.0006039	98.156	EIDPAANEDVR	RNYLVVTREIDPAANE	PAANEDVRVEHVMKGY
A0R2V6	MSMEG_5248	85	98	yes	yes	3	0.00028179	102.52	ELVEHFILEEQWGR	DNLAGYHRELVEHFIL	ILEEQWGRFLGRWTAE
A0R2V6	MSMEG_5248	146	167	yes	yes	3	0.016695	52.185	FSQIETLVFMAFFERSHAVFCR	MKGYRADRFSQIETLV	RSHAVFCRNLQAQITE
A0R2V6	MSMEG_5248	258	270	yes	yes	2	0.0018187	92.906	ITAWGLAGEASLK	LQKVISDRITAWGLAG	LAGEASLKDFVLA___
A0R2V6	MSMEG_5248	64	76	yes	yes	2	0.003554	80.746	SITDALEILLITK	PSQVTLPKSITDALEI	LEILLITKDNLAGYHR
A0R2V6	MSMEG_5248	103	115	yes	yes	3	6.5245e-05	111.52	WTAEEHLHAVALR	QWGRFLGRWTAEEHLH	HLHAVALRNYLVVTRE
A0R2V7	MSMEG_5249	153	166	yes	yes	3	7.4964e-06	136.14	HINDLSEADWETLR	ELANFGAKHINDLSEA	EADWETLRNKLGNQRL
A0R2V7	MSMEG_5249	422	430	yes	yes	2	2.0029e-05	119.75	LGTPALTSR	AWYTSGVRLGTPALTS	GTPALTSRGFGADDFD
A0R2V7	MSMEG_5249	390	404	yes	yes	2	0.013575	64.588	QAESALLDAGIVTNR	TSFGLTGRQAESALLD	DAGIVTNRNSIPADPN
A0R2V7	MSMEG_5249	202	222	yes	yes	2	0.0059795	76.817	SYGTNPETGFLDYDAVAAAAR	SGKMFHQRSYGTNPET	DAVAAAAREFKPLVLV
A0R2V7	MSMEG_5249	141	152	yes	yes	2	0.015616	68.676	VEAPELANFGAK	FWAILATRVEAPELAN	ELANFGAKHINDLSEA
A0R2W9	MSMEG_5261	247	259	yes	yes	3	0.00045026	96.756	GDFFHAPIEWQQR	HATQIDPKGDFFHAPI	APIEWQQRLWPTEEFE
A0R2W9	MSMEG_5261	45	60	yes	yes	3	0.00171	85.493	GDILNPAMDLPEVHGR	VTLTGGERGDILNPAM	DLPEVHGRIAEVRRDE
A0R2W9	MSMEG_5261	185	194	yes	yes	2	0.0024849	88.596	MQLLQEEFAK	NHGFLRQRMQLLQEEF	LLQEEFAKNGQEGPFA
A0R2W9	MSMEG_5261	185	203	yes	yes	2	0.020159	52.365	MQLLQEEFAKNGQEGPFAK	NHGFLRQRMQLLQEEF	GQEGPFAKWLEHWDPD
A0R2W9	MSMEG_5261	34	44	yes	yes	2	5.4536e-05	129.88	VMVVTLTGGER	RYAAEGARVMVVTLTG	VTLTGGERGDILNPAM
A0R2W9	MSMEG_5261	273	284	yes	yes	2	0.0014447	87.719	VPVTLPEDDLFK	EFELARARVPVTLPED	LPEDDLFKGVEP____
A0R2X1	MSMEG_5263	19	38	yes	yes	2;3	0.00039051	89.507	AELDQLIANRPVIAAEINDR	QEAFDRLKAELDQLIA	IAAEINDRREEGDLRE
A0R2X1	MSMEG_5263	19	39	yes	yes	3	0.013627	62.468	AELDQLIANRPVIAAEINDRR	QEAFDRLKAELDQLIA	AAEINDRREEGDLREN
A0R2X1	MSMEG_5263	120	137	yes	yes	2;3	0.00063646	113.81	LEVYSPNSPLGGALLDAK	QEGISDGKLEVYSPNS	GGALLDAKVGESRTYT
A0R2X1	MSMEG_5263	120	153	yes	yes	3	0.0033172	65.299	LEVYSPNSPLGGALLDAKVGESRTYTVPSGNVVK	QEGISDGKLEVYSPNS	VPSGNVVKVTLVSAEP
A0R2X1	MSMEG_5263	17	38	yes	yes	3;4	5.6553e-06	121	LKAELDQLIANRPVIAAEINDR	LTQEAFDRLKAELDQL	IAAEINDRREEGDLRE
A0R2X1	MSMEG_5263	112	137	yes	yes	2;3	2.7049e-95	202.44	QEGISDGKLEVYSPNSPLGGALLDAK	ETFLIATRQEGISDGK	GGALLDAKVGESRTYT
A0R2X1	MSMEG_5263	66	75	yes	yes	2	1.8375e-54	191.45	QLQELLNNAK	GQQEARIRQLQELLNN	QELLNNAKVGEAPKQS
A0R2X1	MSMEG_5263	82	93	yes	yes	2	3.3012e-05	132.86	QSGVALPGSVVK	AKVGEAPKQSGVALPG	ALPGSVVKVYYDDDEN
A0R2X1	MSMEG_5263	2	16	yes	yes	2;3	0	284.68	TDTQVTWLTQEAFDR	________________	LTQEAFDRLKAELDQL
A0R2X1	MSMEG_5263	143	153	yes	yes	2	2.8277e-05	133.75	TYTVPSGNVVK	DAKVGESRTYTVPSGN	VPSGNVVKVTLVSAEP
A0R2X1	MSMEG_5263	154	164	yes	yes	2	8.3815e-05	120.45	VTLVSAEPYQG	VPSGNVVKVTLVSAEP	VSAEPYQG________
A0R2X1	MSMEG_5263	94	111	yes	yes	2;3	5.0445e-211	251.28	VYYDDDENDTETFLIATR	ALPGSVVKVYYDDDEN	ETFLIATRQEGISDGK
A0R2X8	MSMEG_5270	450	463	yes	yes	3	0.00073613	95.183	HDLLGFLSEGGYRH	KPVGVLTRHDLLGFLS	LSEGGYRH________
A0R2X8	MSMEG_5270	173	191	yes	yes	3	0.0010914	79.332	ITHFVAGVGTGGTITGTGR	IWADTEGKITHFVAGV	GTITGTGRYLKEVSGG
A0R2X8	MSMEG_5270	283	299	yes	yes	3	0.013869	60.09	KAGPDAVVVVLLPDGGR	VAAIEVARKAGPDAVV	VLLPDGGRGYLSKIFN
A0R2X8	MSMEG_5270	337	353	yes	yes	3	0.015476	52.862	SGALPDLVHTHPSETVR	VGDVLRGKSGALPDLV	THPSETVRDAIGILRE
A0R2Y1	MSMEG_5273	201	212	yes	yes	2	3.1425e-73	194.39	AEEAINSGFFER	WGVRSQNRAEEAINSG	INSGFFEREITPVTLP
A0R2Y1	MSMEG_5273	106	122	yes	yes	2;3	0.00026413	129.05	AGEGHAFISAGVETVSR	RMAFHAIKAGEGHAFI	AGVETVSRFAKGNADG
A0R2Y1	MSMEG_5273	276	286	yes	yes	3	0.00019738	103.08	AKELGLTPLAR	LVVMSDVRAKELGLTP	LGLTPLARIVSTGVSG
A0R2Y1	MSMEG_5273	341	368	yes	yes	4	3.0389e-12	127.49	ALGMDEDKLNVSGGAIALGHPFGMTGAR	VQVLGSARALGMDEDK	PFGMTGARITATLLNN
A0R2Y1	MSMEG_5273	71	88	yes	yes	2;3	1.4273e-39	181.81	AVAVQLGYDFLPGTTVNR	EAGFNIGRAVAVQLGY	LPGTTVNRYCSSSLQT
A0R2Y1	MSMEG_5273	37	48	yes	yes	3	0.003467	74.78	AVLDKVPALDPR	DLAAQMVKAVLDKVPA	KVPALDPRDIDDLIMG
A0R2Y1	MSMEG_5273	213	227	yes	yes	2	0.00010686	128.73	EITPVTLPDGTVVSK	INSGFFEREITPVTLP	PDGTVVSKDDGPRAGT
A0R2Y1	MSMEG_5273	213	232	yes	yes	3	3.4186e-19	152.59	EITPVTLPDGTVVSKDDGPR	INSGFFEREITPVTLP	VSKDDGPRAGTTYEKI
A0R2Y1	MSMEG_5273	278	286	yes	yes	2	1.5637e-19	146.79	ELGLTPLAR	VMSDVRAKELGLTPLA	LGLTPLARIVSTGVSG
A0R2Y1	MSMEG_5273	126	144	yes	yes	3	9.4518e-15	155.88	GNADGWPDTKNPLYADAMK	ETVSRFAKGNADGWPD	PLYADAMKRSDEAAAG
A0R2Y1	MSMEG_5273	20	36	yes	yes	2;3	0.00066519	125.98	GSLVEMRPDDLAAQMVK	SPIGRAGKGSLVEMRP	DLAAQMVKAVLDKVPA
A0R2Y1	MSMEG_5273	369	382	yes	yes	2;3	9.657e-21	164.93	ITATLLNNLQTHDK	PFGMTGARITATLLNN	NNLQTHDKTFGIETMC
A0R2Y1	MSMEG_5273	287	309	yes	yes	2;3	2.7965e-07	111.44	IVSTGVSGLSPEIMGLGPIEAVK	LGLTPLARIVSTGVSG	LGPIEAVKKALANANM
A0R2Y1	MSMEG_5273	287	310	yes	yes	3	4.3069e-14	149.8	IVSTGVSGLSPEIMGLGPIEAVKK	LGLTPLARIVSTGVSG	GPIEAVKKALANANMT
A0R2Y1	MSMEG_5273	136	144	yes	yes	2	0.0047887	78.556	NPLYADAMK	ADGWPDTKNPLYADAM	PLYADAMKRSDEAAAG
A0R2Y1	MSMEG_5273	2	11	yes	yes	2	5.1262e-33	175.65	PEAVIVATAR	________________	AVIVATARSPIGRAGK
A0R2Y1	MSMEG_5273	146	160	yes	yes	3	0.0016017	85.163	SDEAAAGTEEWHDPR	LYADAMKRSDEAAAGT	TEEWHDPREDGALPDV
A0R2Y1	MSMEG_5273	146	187	yes	yes	5	1.9903e-31	115.9	SDEAAAGTEEWHDPREDGALPDVYIAMGQTAENVALHTGISR	LYADAMKRSDEAAAGT	ALHTGISREDQDHWGV
A0R2Y5	MSMEG_5277	215	228	yes	yes	2	0.0019389	87.447	AFETSLTEGLLYER	MAKEAVNRAFETSLTE	TEGLLYERRLFHSAFA
A0R2Y5	MSMEG_5277	25	60	yes	yes	3	0.0019888	68.543	ALNALNSQVMTEVTAAAAELDKDPGVGAIIVTGNEK	TIQLNRPKALNALNSQ	IIVTGNEKAFAAGADI
A0R2Y5	MSMEG_5277	242	250	yes	yes	2	0.01683	56.632	EGMAAFAEK	AFATADQKEGMAAFAE	GMAAFAEKRAANFTHR
A0R2Y5	MSMEG_5277	15	24	yes	yes	3	0.0054023	65.157	VATIQLNRPK	ILVTRTDRVATIQLNR	TIQLNRPKALNALNSQ
A0R3B5	MSMEG_5412	110	130	yes	yes	2;3	6.8335e-17	160.95	ALFQVATPQGVNPSTIPQGEK	AADGTNYRALFQVATP	STIPQGEKASGKIYFD
A0R3B5	MSMEG_5412	155	176	yes	yes	3	0.00010896	83.436	DLLVWDKPAASATAPSGTGQSR	VVYNAGGKDLLVWDKP	PSGTGQSRPATASSPA
A0R3B5	MSMEG_5412	75	101	yes	yes	3	2.1212e-32	168.45	GKLWEVTATDEAVQGNVTPIVSNFNVR	DTIPYEVRGKLWEVTA	IVSNFNVRAADGTNYR
A0R3B5	MSMEG_5412	135	154	yes	yes	2;3	3.3234e-69	200.67	IYFDVTGPEPTTVVYNAGGK	QGEKASGKIYFDVTGP	VVYNAGGKDLLVWDKP
A0R3B5	MSMEG_5412	48	74	yes	yes	3	1.9292e-14	138.24	LNNGDVVQAWTVTDLKPSSDTIPYEVR	STLGSAAKLNNGDVVQ	DTIPYEVRGKLWEVTA
A0R3B5	MSMEG_5412	77	101	yes	yes	3	8.6436e-06	87.05	LWEVTATDEAVQGNVTPIVSNFNVR	IPYEVRGKLWEVTATD	IVSNFNVRAADGTNYR
A0R3B8	MSMEG_5415	120	131	yes	yes	2	2.3561e-05	134.3	AAAESAGLPLFR	GVSLAVSKAAAESAGL	SAGLPLFRYIGGPNAH
A0R3B8	MSMEG_5415	216	231	yes	yes	2	2.5076e-20	163.8	AALDLISSAIEATGLK	APDVAGTKAALDLISS	AIEATGLKLGSDVALA
A0R3B8	MSMEG_5415	35	52	yes	yes	2;3	6.1797e-26	167.29	AAVPSGASTGEHEAVELR	LTDGTFARAAVPSGAS	EHEAVELRDGGSRYGG
A0R3B8	MSMEG_5415	66	87	yes	yes	3	2.2536e-08	141.83	AVEAVLDEIAPQVIGLSADDQR	YGGKGVEKAVEAVLDE	GLSADDQRLVDQALLD
A0R3B8	MSMEG_5415	17	34	yes	yes	3	0.0010739	93.768	GNPTVEVEVALTDGTFAR	AREILDSRGNPTVEVE	LTDGTFARAAVPSGAS
A0R3B8	MSMEG_5415	305	319	yes	yes	2	8.8151e-05	130.95	IQLVGDDLFVTNPER	LTAAIGDRIQLVGDDL	LFVTNPERLEDGIQRG
A0R3B8	MSMEG_5415	232	258	yes	yes	3	2.4722e-09	101.04	LGSDVALALDVAATEFYTEGSGYAFEK	AIEATGLKLGSDVALA	GSGYAFEKETRTAEQM
A0R3B8	MSMEG_5415	88	102	yes	yes	2	0.0010774	97.823	LVDQALLDLDGTPDK	GLSADDQRLVDQALLD	DLDGTPDKSRLGANAI
A0R3B8	MSMEG_5415	194	215	yes	yes	2	5.9386e-06	125.77	NQGLATGLGDEGGFAPDVAGTK	HSLKSVLKNQGLATGL	APDVAGTKAALDLISS
A0R3B8	MSMEG_5415	2	10	yes	yes	2	0.0007838	96.034	PIIEQVGAR	________________	IIEQVGAREILDSRGN
A0R3B8	MSMEG_5415	336	358	yes	yes	3	1.4611e-07	125.75	VNQIGTLTETLDAVSLAHNSGYR	AANALLVKVNQIGTLT	LAHNSGYRTMMSHRSG
A0R3B8	MSMEG_5415	180	189	yes	yes	3	0.0073201	60.102	WGAEVYHSLK	PSFKEALRWGAEVYHS	AEVYHSLKSVLKNQGL
A0R3B8	MSMEG_5415	415	423	yes	yes	2	1.0932e-06	128.12	YAGDLAFPR	ETLGDAARYAGDLAFP	AGDLAFPRLEAK____
A0R3B8	MSMEG_5415	132	175	yes	yes	4	4.5628e-07	61.971	YIGGPNAHILPVPMMNILNGGAHADTGVDVQEFMVAPIGAPSFK	SAGLPLFRYIGGPNAH	PIGAPSFKEALRWGAE
A0R3C5	MSMEG_5423	255	279	yes	yes	3	0.0014085	79.416	AAALAAEHPTTENTVPGTVPDMLAK	MTDDVRERAAALAAEH	TVPDMLAKLAEGIPVD
A0R3C5	MSMEG_5423	33	49	yes	yes	3	0.0057986	68.41	AADRPADLALVGPASAR	SLQDVIRRAADRPADL	LVGPASARVLVAAALA
[truncated: 1,034 more rows]

## Sheet: Table S5
Table S5: Potential low confidence proteins
Uniprot Annotation	Low confidence or contaminant	MSMEG Annotation	RV homologue	Gene Name	Protein Names	Gene Ontology
A0QNF6	low confidence protein	MSMEG_0024	Rv0009	ppiA	Peptidyl-prolyl cis-trans isomerase	peptidyl-prolyl cis-trans isomerase activity; protein folding
A0QQC8	low confidence protein	MSMEG_0709	Rv0350	dnaK	Chaperone protein DnaK (Heat shock protein 70)	ATP binding; protein folding
A0QQX6	low confidence protein	MSMEG_0911	Rv0467	aceA	Isocitrate lyase	carboxylic acid metabolic process; isocitrate lyase activity
A0QQX8	low confidence protein	MSMEG_0913	Rv0469	umaA	Mycolic acid synthase UmaA	cyclopropane-fatty-acyl-phospholipid synthase activity; lipid biosynthetic process
A0QS44	low confidence protein	MSMEG_1345	Rv0639	nusG	Transcription termination/antitermination protein NusG	DNA-templated transcription, elongation; DNA-templated transcription, termination; regulation of DNA-templated transcription, elongation; transcription antitermination
A0QS46	low confidence protein	MSMEG_1347	Rv0641	rplA	50S ribosomal protein L1	large ribosomal subunit; regulation of translation; rRNA binding; structural constituent of ribosome; translation; tRNA binding
A0QS63	low confidence protein	MSMEG_1365	Rv0652	rplL	50S ribosomal protein L7/L12	ribosome; structural constituent of ribosome; translation
P60281	low confidence protein	MSMEG_1367	Rv0667	rpoB	DNA-directed RNA polymerase subunit beta	DNA binding; DNA-directed RNA polymerase activity; response to antibiotic; ribonucleoside binding; transcription, DNA-templated
A0QS66	low confidence protein	MSMEG_1368	Rv0668	rpoC	DNA-directed RNA polymerase subunit beta'	DNA binding; DNA-directed RNA polymerase activity; transcription, DNA-templated
A0QS96	low confidence protein	MSMEG_1398	Rv0682	rpsL	30S ribosomal protein S12	rRNA binding; small ribosomal subunit; structural constituent of ribosome; translation; tRNA binding
A0QS97	low confidence protein	MSMEG_1399	Rv0683	rpsG	30S ribosomal protein S7	rRNA binding; small ribosomal subunit; structural constituent of ribosome; translation; tRNA binding
A0QS98	low confidence protein	MSMEG_1401	Rv0685	tuf	Elongation factor Tu (EF-Tu)	cytoplasm; GTPase activity; GTP binding; translation elongation factor activity
A0QSD0	low confidence protein	MSMEG_1435	Rv0700	rpsJ	30S ribosomal protein S10	ribosome; structural constituent of ribosome; translation; tRNA binding
A0QSD1	low confidence protein	MSMEG_1436	Rv0701	rplC	50S ribosomal protein L3	ribosome; rRNA binding; structural constituent of ribosome; translation
A0QSD4	low confidence protein	MSMEG_1439	Rv0704	rplB	50S ribosomal protein L2	large ribosomal subunit; rRNA binding; structural constituent of ribosome; transferase activity; translation
A0QSD5	low confidence protein	MSMEG_1440	Rv0705	rpsS	30S ribosomal protein S19	rRNA binding; small ribosomal subunit; structural constituent of ribosome; translation
A0QSD6	low confidence protein	MSMEG_1441	Rv0706	rplV	50S ribosomal protein L22	large ribosomal subunit; rRNA binding; structural constituent of ribosome; translation
A0QSD7	low confidence protein	MSMEG_1442	Rv0707	rpsC	30S ribosomal protein S3	mRNA binding; rRNA binding; small ribosomal subunit; structural constituent of ribosome; translation
A0QSG1	low confidence protein	MSMEG_1467	Rv0716	rplE	50S ribosomal protein L5	ribosome; rRNA binding; structural constituent of ribosome; translation; tRNA binding
A0QSG6	low confidence protein	MSMEG_1472	Rv0721	rpsE	30S ribosomal protein S5	rRNA binding; small ribosomal subunit; structural constituent of ribosome; translation
A0QSG8	low confidence protein	MSMEG_1474	Rv0723	rplO	50S ribosomal protein L15	large ribosomal subunit; rRNA binding; structural constituent of ribosome; translation
A0QSL3	low confidence protein	MSMEG_1519	Rv3462c	infA	Translation initiation factor IF-1	cytoplasm; translation initiation factor activity
A0QSL6	low confidence protein	MSMEG_1522	Rv3459c	rpsK	30S ribosomal protein S11	ribosome; rRNA binding; structural constituent of ribosome; translation
A0QSL7	low confidence protein	MSMEG_1523	Rv3458c	rpsD	30S ribosomal protein S4	rRNA binding; small ribosomal subunit; structural constituent of ribosome; translation
A0QSL8	low confidence protein	MSMEG_1524	Rv3457c	rpoA	DNA-directed RNA polymerase subunit alpha	DNA binding; DNA-directed RNA polymerase activity; transcription, DNA-templated
A0QSL9	low confidence protein	MSMEG_1525	Rv3456c	rplQ	50S ribosomal protein L17	ribosome; structural constituent of ribosome; translation
A0QSZ1	low confidence protein	MSMEG_1652	Rv3340	metC	O-acetylhomoserine sulfhydrylase	O-acetylhomoserine aminocarboxypropyltransferase activity; pyridoxal phosphate binding
A0QSZ3	low confidence protein	MSMEG_1654	Rv0066c	icd2	Isocitrate dehydrogenase, NADP-dependent	isocitrate dehydrogenase (NADP+) activity; metal ion binding; tricarboxylic acid cycle
A0QTE1	low confidence protein	MSMEG_1807	Rv3285	accA3	Acetyl-/propionyl-coenzyme A carboxylase alpha chain	ATP binding; biotin carboxylase activity; metal ion binding
A0QU54	low confidence protein	MSMEG_2081	Rv3139		Putative acyl-CoA dehydrogenase	acyl-CoA dehydrogenase activity; flavin adenine dinucleotide binding
A0QUV6	low confidence protein	MSMEG_2351	Rv3029c	etfB	Electron transfer flavoprotein, beta subunit	electron carrier activity
A0QUX8	low confidence protein	MSMEG_2374	Rv3001c	ilvC	Ketol-acid reductoisomerase	coenzyme binding; isoleucine biosynthetic process; ketol-acid reductoisomerase activity; valine biosynthetic process
A0QUY2	low confidence protein	MSMEG_2378	Rv2996c	serA	D-3-phosphoglycerate dehydrogenase	amino acid binding; L-serine biosynthetic process; NAD binding; phosphoglycerate dehydrogenase activity
Q9ZHC5	low confidence protein	MSMEG_2389	Rv2986c	hup	DNA-binding protein HU homolog (Hlp)	cell wall; chromosome condensation; DNA binding; extracellular region
A0QVB8	low confidence protein	MSMEG_2519	Rv2890c	rpsB	30S ribosomal protein S2	small ribosomal subunit; structural constituent of ribosome; translation
A0QVQ5	low confidence protein	MSMEG_2656	Rv2783c	pnp	Polyribonucleotide nucleotidyltransferase	3'-5'-exoribonuclease activity; cytoplasm; magnesium ion binding; mRNA catabolic process; polyribonucleotide nucleotidyltransferase activity; RNA binding; RNA processing
A0QWS8	low confidence protein	MSMEG_3050	Rv1388	mihF	Integration host factor	nucleic acid binding
A0QWY0	low confidence protein	MSMEG_3103	Rv1449c	tkt	Transketolase	metal ion binding; transketolase activity
A0QX20	low confidence protein	MSMEG_3143	Rv1475c	acnA	Aconitate hydratase A	aconitate hydratase activity; iron-sulfur cluster binding; metal ion binding; tricarboxylic acid cycle
A0QXA3	low confidence protein	MSMEG_3227	Rv1617	pyk	Pyruvate kinase	glycolytic process; magnesium ion binding; potassium ion binding; pyruvate kinase activity
A0QYW6	low confidence protein	MSMEG_3811	Rv1636		Universal stress protein family protein, UspA domain protein)	cytoplasm; response to stress
A0QYY6	low confidence protein	MSMEG_3833	Rv1630	rpsA	30S ribosomal protein S1	nucleotidyltransferase activity; ribosome; RNA binding; structural constituent of ribosome; translation
A0R0B4	low confidence protein	MSMEG_4327	Rv2245	kasA	3-oxoacyl-(Acyl-carrier-protein) synthase 1	3-oxoacyl-[acyl-carrier-protein] synthase activity
A0R0B5	low confidence protein	MSMEG_4328	Rv2246	kasB	3-oxoacyl-(Acyl-carrier-protein) synthase 1	3-oxoacyl-[acyl-carrier-protein] synthase activity
A0R1H7	low confidence protein	MSMEG_4757	Rv2524c		Fatty acid synthase (Mycobacterium smegmatis str. MC2 155, complete genome)	enoyl-[acyl-carrier-protein] reductase (NADH) activity; fatty acid biosynthetic process; fatty acid synthase complex; nucleotide binding
A0R1V9	low confidence protein	MSMEG_4891	Rv2428		Thioredoxin peroxidase	peroxidase activity; peroxiredoxin activity
A0R2B1	low confidence protein	MSMEG_5049	Rv1248c	kgd	Dihydrolipoamide succinyltransferase	2-hydroxy-3-oxoadipate synthase activity; 2-oxoglutarate decarboxylase activity; dihydrolipoyllysine-residue succinyltransferase activity; metal ion binding; oxoglutarate dehydrogenase (succinyl-transferring) activity; thiamine pyrophosphate binding; tricarboxylic acid cycle
A0R2X1	low confidence protein	MSMEG_5263	Rv1080c	greA	Transcription elongation factor GreA (Transcript cleavage factor GreA)	DNA binding; regulation of DNA-templated transcription, elongation; transcription, DNA-templated
A0R2Y1	low confidence protein	MSMEG_5273	Rv1074c	fadA3	Acetyl-CoA acetyltransferase	transferase activity, transferring acyl groups other than amino-acyl groups
A0R3B8	low confidence protein	MSMEG_5415	Rv1023	eno	Enolase	cell surface; extracellular region; glycolytic process; magnesium ion binding; phosphopyruvate hydratase activity; phosphopyruvate hydratase complex
A0R3M3	low confidence protein	MSMEG_5524	Rv0952	sucD	Succinyl-CoA ligase [ADP-forming] subunit alpha	ATP binding; ATP citrate synthase activity; cofactor binding; succinate-CoA ligase (ADP-forming) activity
A0R417	low confidence protein	MSMEG_5672	Rv0896	gltA	Citrate synthase	cellular carbohydrate metabolic process; citrate (Si)-synthase activity; cytoplasm; tricarboxylic acid cycle
A0R574	low confidence protein	MSMEG_6091	Rv3596c	clpC1	ATP-dependent Clp protease ATP-binding subunit ClpC1	ATP binding; protein metabolic process
A0R5E1	low confidence protein	MSMEG_6159	Rv3648c	cspA	Probable cold shock protein A	cytoplasm; DNA binding; regulation of transcription, DNA-templated; transcription, DNA-templated
A0R5H1	low confidence protein	MSMEG_6189	Rv3676		Crp/Fnr familytranscriptional regulator	DNA binding; intracellular; sequence-specific DNA binding transcription factor activity; transcription, DNA-templated
A0R5M3	low confidence protein	MSMEG_6242			Iron-containing alcohol dehydrogenase	1,3-propanediol dehydrogenase activity; alcohol dehydrogenase (NAD) activity; metal ion binding
A0R618	low confidence protein	MSMEG_6393	Rv3801c	fadD32	Acyl-CoA synthase	ligase activity
A0R729	low confidence protein	MSMEG_6759		glpK	Glycerol kinase	ATP binding; glycerol-3-phosphate metabolic process; glycerol catabolic process; glycerol kinase activity
A0R730	low confidence protein	MSMEG_6761			Glycerol-3-phosphate dehydrogenase	glycerol-3-phosphate dehydrogenase complex; glycerol-3-phosphate metabolic process; sn-glycerol-3-phosphate:ubiquinone-8 oxidoreductase activity
Q9AFI5	low confidence protein	MSMEG_6896	Rv0054	ssb	Single-stranded DNA-binding protein	DNA replication; single-stranded DNA binding
A0R7G6	low confidence protein	MSMEG_6904	Rv0046c	ino1	Inositol-3-phosphate synthase (IPS)	inositol-3-phosphate synthase activity; inositol biosynthetic process; phospholipid biosynthetic process
A0QPG1	contaminant protein	MSMEG_0386			NAD dependent epimerase/dehydratase family protein	catalytic activity; coenzyme binding
A0QQJ4	contaminant protein	MSMEG_0777	Rv0407	fgd	F420-dependent glucose-6-phosphate dehydrogenase	carbohydrate metabolic process; coenzyme F420 binding; glucose-6-phosphate dehydrogenase (coenzyme F420) activity; oxidation-reduction process; oxidoreductase activity, acting on CH-OH group of donors; oxidoreductase activity, acting on paired donors, with incorporation or reduction of molecular oxygen; protein homodimerization activity
A0QQN1	contaminant protein	MSMEG_0814			Membrane protein
A0QQU5	contaminant protein	MSMEG_0880	Rv0440	groL1	60 kDa chaperonin 1 (GroEL protein 1)	ATP binding; cytoplasm; protein refolding
A0QS45	contaminant protein	MSMEG_1346	Rv0640	rplK	50S ribosomal protein L11	large ribosomal subunit rRNA binding; ribosome; structural constituent of ribosome; translation
A0QS62	contaminant protein	MSMEG_1364	Rv0651	rplJ	50S ribosomal protein L10	large ribosomal subunit rRNA binding; ribosome; ribosome biogenesis; structural constituent of ribosome; translation
A0QSD2	contaminant protein	MSMEG_1437	Rv0702	rplD	50S ribosomal protein L4	ribosome; rRNA binding; structural constituent of ribosome; translation
A0QSD8	contaminant protein	MSMEG_1443	Rv0708	rplP	50S ribosomal protein L16	ribosome; rRNA binding; structural constituent of ribosome; translation; tRNA binding
A0QSE0	contaminant protein	MSMEG_1445	Rv0710	rpsQ	30S ribosomal protein S17	ribosome; rRNA binding; structural constituent of ribosome; translation
A0QSF9	contaminant protein	MSMEG_1465	Rv0714	rplN	50S ribosomal protein L14	large ribosomal subunit; rRNA binding; structural constituent of ribosome; translation
A0QSG0	contaminant protein	MSMEG_1466	Rv0715	rplX	50S ribosomal protein L24	ribosome; rRNA binding; structural constituent of ribosome; translation
A0QSG3	contaminant protein	MSMEG_1469	Rv0718	rpsH	30S ribosomal protein S8	ribosome; rRNA binding; structural constituent of ribosome; translation
A0QSG4	contaminant protein	MSMEG_1470	Rv0719	rplF	50S ribosomal protein L6	ribosome; rRNA binding; structural constituent of ribosome; translation
A0QSG5	contaminant protein	MSMEG_1471	Rv0720	rplR	50S ribosomal protein L18	ribosome; rRNA binding; structural constituent of ribosome; translation
A0QSH8	contaminant protein	MSMEG_1484	Rv0733	adk	Adenylate monophosphate kinase	adenylate kinase activity; AMP salvage; ATP binding; cytoplasm
A0QSL5	contaminant protein	MSMEG_1521	Rv3460c	rpsM	30S ribosomal protein S13	ribosome; rRNA binding; structural constituent of ribosome; translation; tRNA binding
A0QSP8	contaminant protein	MSMEG_1556	Rv3443c	rplM	50S ribosomal protein L13	ribosome; structural constituent of ribosome; translation
A0QSP9	contaminant protein	MSMEG_1557	Rv3442c	rpsI	30S ribosomal protein S9	ribosome; structural constituent of ribosome; translation
A0QSS3	contaminant protein	MSMEG_1582	Rv3418c	groS	GroES protein (Protein Cpn10)	ATP binding; cytoplasm; protein folding
A0QSS4	contaminant protein	MSMEG_1583	Rv3417c	groL2	GroEL protein 2	ATP binding; cytoplasm; protein refolding
A0QU52	contaminant protein	MSMEG_2079			Alcohol dehydrogenase	oxidoreductase activity; zinc ion binding
A0QUV7	contaminant protein	MSMEG_2352	Rv3028c	etfA	Electron transfer flavoprotein, alpha subunit	electron carrier activity; flavin adenine dinucleotide binding
A0QV37	contaminant protein	MSMEG_2435	Rv2909c	rpsP	30S ribosomal protein S16	ribosome; structural constituent of ribosome; translation
A0QV42	contaminant protein	MSMEG_2440	Rv2904c	rplS	50S ribosomal protein L19	ribosome; structural constituent of ribosome; translation
A0QVB9	contaminant protein	MSMEG_2520	Rv2889c	tsf	Elongation factor Ts (EF-Ts)	cytoplasm; translation elongation factor activity
A0QVQ3	contaminant protein	MSMEG_2654	Rv2785c	rpsO	30S ribosomal protein S15	ribosome; rRNA binding; structural constituent of ribosome; translation
A0QWT3	contaminant protein	MSMEG_3055	Rv1392	metK	Methionine adenosyltransferase	ATP binding; cytoplasm; magnesium ion binding; methionine adenosyltransferase activity; one-carbon metabolic process; S-adenosylmethionine biosynthetic process
A0QWW2	contaminant protein	MSMEG_3084	Rv1436	gapA	Glyceraldehyde-3-phosphate dehydrogenase	cytoplasm; glucose metabolic process; glyceraldehyde-3-phosphate dehydrogenase (NAD+) (phosphorylating) activity; glycolytic process; NAD binding; NADP binding
P42829	contaminant protein	MSMEG_3151	Rv1484	inhA	NADH-dependent enoyl-ACP reductase	enoyl-[acyl-carrier-protein] reductase (NADH) activity; fatty acid biosynthetic process; response to antibiotic
A0QYU6	contaminant protein	MSMEG_3791	Rv1643	rplT	50S ribosomal protein L20	ribosome; rRNA binding; structural constituent of ribosome; translation
A0R079	contaminant protein	MSMEG_4290	Rv2220	glnA	Glutamine synthetase 1	ATP binding; cytoplasm; glutamate-ammonia ligase activity; glutamine biosynthetic process; nitrogen fixation
A0R0B3	contaminant protein	MSMEG_4326	Rv2244	acpM	Meromycolate extension acyl carrier protein (ACP)	ACP phosphopantetheine attachment site binding involved in fatty acid biosynthetic process; cytoplasm
A0R200	contaminant protein	MSMEG_4936	Rv1310	atpD	ATP synthase subunit beta	ATP binding; ATP hydrolysis coupled proton transport; plasma membrane; plasma membrane ATP synthesis coupled proton transport; proton-transporting ATP synthase activity, rotational mechanism; proton-transporting ATP synthase complex, catalytic core F(1)
A0R202	contaminant protein	MSMEG_4938	Rv1308	atpA	ATP synthase subunit alpha	ATP binding; ATP hydrolysis coupled proton transport; plasma membrane; plasma membrane ATP synthesis coupled proton transport; proton-transporting ATPase activity, rotational mechanism; proton-transporting ATP synthase activity, rotational mechanism; proton-transporting ATP synthase complex, catalytic core F(1)
A0R2U8	contaminant protein	MSMEG_5240	Rv1098c	fumC	Fumarate hydratase class II (Fumarase C)	fumarate hydratase activity; fumarate metabolic process; tricarboxylic acid cycle; tricarboxylic acid cycle enzyme complex
A0R3D2	contaminant protein	MSMEG_5431	Rv1015c	rplY	50S ribosomal protein L25 (General stress protein CTC)	5S rRNA binding; ribosome; structural constituent of ribosome; translation
A0R3M4	contaminant protein	MSMEG_5525	Rv0951	sucC	Succinyl-CoA ligase [ADP-forming] subunit beta	ATP binding; magnesium ion binding; manganese ion binding; succinate-CoA ligase (ADP-forming) activity; tricarboxylic acid cycle
A0R4C9	contaminant protein	MSMEG_5789	Rv3117;Rv0815c		Putative thiosulfate sulfurtransferase	thiosulfate sulfurtransferase activity
A0R4D0	contaminant protein	MSMEG_5790	Rv3118;Rv0814c		Uncharacterized protein
A0R7F9	contaminant protein	MSMEG_6897	Rv0053	rpsF	30S ribosomal protein S6	ribosome; rRNA binding; structural constituent of ribosome; translation

## Sheet: Table S6
Table S6: Gene ontology enrichment of non-redundant biological processes GO terms
non-redundant GO identity biological processes
GO ID number	GO ID description	Frequency	log10 p-value
GO:0006996	organelle organization	0.03595	-4.857
GO:0008150	biological process	1	-17.015
GO:0008152	metabolic process	0.75387	-16.5406
GO:0009058	biosynthetic process	0.31611	-12.7399
GO:0009987	cellular process	0.6378	-20.9355
GO:0044699	single-organism process	0.46569	-7.1688
GO:0050896	response to stimulus	0.1221	-1.2874
GO:0071840	cellular component organization or biogenesis	0.08568	-5.2815
GO:0006457	protein folding	0.00903	-2.8894
GO:1901607	alpha-amino acid biosynthetic process	0.02557	-4.0814
GO:0006520	cellular amino acid metabolic process	0.05591	-3.4306
GO:0016053	organic acid biosynthetic process	0.04171	-3.6799
GO:0043436	oxoacid metabolic process	0.09006	-6.0287
GO:0046394	carboxylic acid biosynthetic process	0.04159	-3.3615
GO:0019752	carboxylic acid metabolic process	0.08831	-6.4271
GO:1901605	alpha-amino acid metabolic process	0.03625	-3.6345
GO:0008652	cellular amino acid biosynthetic process	0.02932	-2.5918
GO:0044265	cellular macromolecule catabolic process	0.01268	-1.0752
GO:0006790	sulfur compound metabolic process	0.01822	-1.7986
GO:0006091	generation of precursor metabolites and energy	0.0194	-1.6696
GO:0044237	cellular metabolic process	0.53061	-18.1931
GO:0019693	ribose phosphate metabolic process	0.03032	-2.2328
GO:0009260	ribonucleotide biosynthetic process	0.01734	-1.0443
GO:0009259	ribonucleotide metabolic process	0.02752	-2.158
GO:0006096	glycolytic process	0.00545	-1.2874
GO:0006165	nucleoside diphosphate phosphorylation	0.006	-1.2874
GO:0009117	nucleotide metabolic process	0.04166	-1.1746
GO:0009119	ribonucleoside metabolic process	0.02521	-1.0526
GO:0009123	nucleoside monophosphate metabolic process	0.02367	-1.8996
GO:0009126	purine nucleoside monophosphate metabolic process	0.01916	-2.1605
GO:0009135	purine nucleoside diphosphate metabolic process	0.00598	-1.2874
GO:0006163	purine nucleotide metabolic process	0.02435	-1.3655
GO:0009150	purine ribonucleotide metabolic process	0.02353	-1.6144
GO:0009161	ribonucleoside monophosphate metabolic process	0.02267	-2.1469
GO:0009167	purine ribonucleoside monophosphate metabolic process	0.01915	-2.1605
GO:0009179	purine ribonucleoside diphosphate metabolic process	0.00598	-1.2874
GO:0009185	ribonucleoside diphosphate metabolic process	0.00599	-1.2874
GO:0006753	nucleoside phosphate metabolic process	0.04207	-1.1568
GO:0006757	ATP generation from ADP	0.00545	-1.2874
GO:0046031	ADP metabolic process	0.00554	-1.2874
GO:1901657	glycosyl compound metabolic process	0.02961	-1.5702
GO:0006807	nitrogen compound metabolic process	0.38744	-12.0696
GO:0051186	cofactor metabolic process	0.03985	-1.2426
GO:0043170	macromolecule metabolic process	0.39491	-6.2741
GO:0071704	organic substance metabolic process	0.58357	-16.4283
GO:0044238	primary metabolic process	0.53743	-13.1986
GO:1901135	carbohydrate derivative metabolic process	0.06319	-1.3161
GO:0006353	DNA-templated transcription, termination	0.00185	-2.5638
GO:0044763	single-organism cellular process	0.27536	-8.266
GO:0006725	cellular aromatic compound metabolic process	0.29628	-3.7423
GO:0006793	phosphorus metabolic process	0.13507	-1.8013
GO:1901360	organic cyclic compound metabolic process	0.30324	-3.5719
GO:1901564	organonitrogen compound metabolic process	0.17886	-13.5331
GO:0044267	cellular protein metabolic process	0.14293	-9.3072
GO:0046483	heterocycle metabolic process	0.29664	-3.5969
GO:0006260	DNA replication	0.01577	-2.5229
GO:0043603	cellular amide metabolic process	0.06879	-10.556
GO:0044281	small molecule metabolic process	0.15138	-8.6308
GO:0019538	protein metabolic process	0.18489	-9.5331
GO:0044249	cellular biosynthetic process	0.30048	-12.1891
GO:0044710	single-organism metabolic process	0.31682	-7.1778
GO:0006259	DNA metabolic process	0.05607	-2.9788
GO:0072524	pyridine-containing compound metabolic process	0.01351	-1.1427
GO:0072521	purine-containing compound metabolic process	0.02673	-1.1568
GO:0044260	cellular macromolecule metabolic process	0.34276	-6.342
GO:0034641	cellular nitrogen compound metabolic process	0.34137	-9.5331
GO:0010467	gene expression	0.19671	-3.098
GO:0044711	single-organism biosynthetic process	0.10864	-4.5186
GO:0006139	nucleobase-containing compound metabolic process	0.26547	-2.7545
GO:0006099	tricarboxylic acid cycle	0.00469	-1.5751
GO:0009060	aerobic respiration	0.00618	-1.2874
GO:1901566	organonitrogen compound biosynthetic process	0.14064	-14.5482
GO:0016226	iron-sulfur cluster assembly	0.00219	-1.2426
GO:0006082	organic acid metabolic process	0.09086	-8.3883
GO:0019637	organophosphate metabolic process	0.06148	-1.7055
GO:0006796	phosphate-containing compound metabolic process	0.1311	-1.5171
GO:0034645	cellular macromolecule biosynthetic process	0.19291	-4.6716
GO:0009059	macromolecule biosynthetic process	0.19548	-4.4881
GO:0006261	DNA-dependent DNA replication	0.00576	-1.5735
GO:0044271	cellular nitrogen compound biosynthetic process	0.22502	-4.5918
GO:0006412	translation	0.05686	-11.7747
GO:0006518	peptide metabolic process	0.05961	-11.7167
GO:0043604	amide biosynthetic process	0.06374	-11.983
GO:0043043	peptide biosynthetic process	0.0577	-12.1891
GO:0031163	metallo-sulfur cluster assembly	0.00219	-1.2426
GO:0090304	nucleic acid metabolic process	0.21449	-1.3655
GO:0032787	monocarboxylic acid metabolic process	0.02485	-1.0357
GO:0009081	branched-chain amino acid metabolic process	0.00463	-3.0079
GO:0044283	small molecule biosynthetic process	0.05677	-5.0605
GO:0046939	nucleotide phosphorylation	0.00792	-1.2874
GO:0051276	chromosome organization	0.01477	-4.8827
GO:0006265	DNA topological change	0.00268	-3.6904
GO:0071103	DNA conformation change	0.0108	-3.7696
GO:1901576	organic substance biosynthetic process	0.30365	-11.6364
GO:0009088	threonine biosynthetic process	0.00126	-1.4647
GO:0006566	threonine metabolic process	0.00167	-1.4647
GO:0009097	isoleucine biosynthetic process	0.00193	-3.0079
GO:0006573	valine metabolic process	0.00124	-1.064
GO:0006549	isoleucine metabolic process	0.00195	-3.0079
GO:0009082	branched-chain amino acid biosynthetic process	0.00402	-3.0079
GO:0009099	valine biosynthetic process	0.00105	-1.2426
GO:0022607	cellular component assembly	0.02484	-1.2874
GO:0044085	cellular component biogenesis	0.04355	-1.0526
GO:0016043	cellular component organization	0.07239	-5.4559

## Sheet: Table S7
Table S7: Gene ontology enrichment of non-redundant molecular function GO terms
non-redundant GO identity molecular function
GO ID number	GO ID description	Frequency	log10 p-value
GO:0003674	molecular function	1	-20.2441
GO:0003735	structural constituent of ribosome	0.02679	-9.9586
GO:0003824	catalytic activity	0.65827	-8.7905
GO:0005198	structural molecule activity	0.03268	-10.6819
GO:0005488	binding	0.55656	-20.4802
GO:0008094	DNA-dependent ATPase activity	0.00593	-4.2168
GO:0019843	rRNA binding	0.01409	-7.4634
GO:0003916	DNA topoisomerase activity	0.00232	-3.6904
GO:0003995	acyl-CoA dehydrogenase activity	0.00296	-1.2262
GO:0016874	ligase activity	0.0354	-2.7595
GO:0016836	hydro-lyase activity	0.00971	-1.2418
GO:0016779	nucleotidyltransferase activity	0.01954	-1.6144
GO:0030145	manganese ion binding	0.00256	-3.0645
GO:0016491	oxidoreductase activity	0.12783	-1.0146
GO:0050662	coenzyme binding	0.03468	-1.2426
GO:0050660	flavin adenine dinucleotide binding	0.01637	-1.0357
GO:0097159	organic cyclic compound binding	0.41137	-17.4522
GO:0048037	cofactor binding	0.05599	-1.1163
GO:0005525	GTP binding	0.01783	-1.8013
GO:0032561	guanyl ribonucleotide binding	0.01843	-1.8013
GO:0097367	carbohydrate derivative binding	0.17252	-10.8069
GO:1901265	nucleoside phosphate binding	0.20185	-13.1343
GO:0036094	small molecule binding	0.21337	-14.2725
GO:0016453	C-acetyltransferase activity	0.00065	-1.5735
GO:0003985	acetyl-CoA C-acetyltransferase activity	0.00041	-1.5735
GO:0003988	acetyl-CoA C-acyltransferase activity	0.00055	-1.2874
GO:0043169	cation binding	0.15599	-2.752
GO:0043167	ion binding	0.33492	-3.5952
GO:1901363	heterocyclic compound binding	0.41115	-17.4522
GO:0016817	hydrolase activity, acting on acid anhydrides	0.07223	-2.1618
GO:0003676	nucleic acid binding	0.21226	-8.684
GO:0003723	RNA binding	0.05283	-16.3915
GO:0019001	guanyl nucleotide binding	0.01846	-1.8013
GO:0000166	nucleotide binding	0.20185	-13.1343
GO:0017076	purine nucleotide binding	0.16107	-11.2565
GO:0030554	adenyl nucleotide binding	0.14356	-9.1141
GO:0035639	purine ribonucleoside triphosphate binding	0.15815	-11.289
GO:0032559	adenyl ribonucleotide binding	0.14309	-9.1475
GO:0032550	purine ribonucleoside binding	0.15987	-11.289
GO:0032549	ribonucleoside binding	0.16047	-11.7399
GO:0032555	purine ribonucleotide binding	0.16057	-11.289
GO:0032553	ribonucleotide binding	0.16747	-9.8729
GO:0005524	ATP binding	0.14125	-9.1475
GO:0001883	purine nucleoside binding	0.15987	-11.289
GO:0001882	nucleoside binding	0.16054	-11.7399
GO:0003899	DNA-directed 5'-3' RNA polymerase activity	0.00467	-1.757
GO:0034062	5'-3' RNA polymerase activity	0.00489	-1.757
GO:0004386	helicase activity	0.01222	-1.8013
GO:0008270	zinc ion binding	0.04511	-2.8539
GO:0000049	tRNA binding	0.0067	-2.8894
GO:0003755	peptidyl-prolyl cis-trans isomerase activity	0.00359	-1.2426
GO:0003918	DNA topoisomerase type II (ATP-hydrolyzing) activity	0.00138	-2.5638
GO:0061505	DNA topoisomerase II activity	0.00138	-2.5638
GO:0008135	translation factor activity, RNA binding	0.00909	-1.8153
GO:0016859	cis-trans isomerase activity	0.00364	-1.2426
GO:0046872	metal ion binding	0.15425	-2.8539
GO:0017111	nucleoside-triphosphatase activity	0.06774	-2.1568
GO:0016818	hydrolase activity, acting on acid anhydrides, in phosphorus-containing anhydrides	0.0719	-2.2125
GO:0016462	pyrophosphatase activity	0.0713	-2.2328
GO:0046914	transition metal ion binding	0.06942	-1.2874

## Sheet: Table S8
Table S8: Gene ontology enrichment of non-redundant cellular component GO terms
non-redundant GO identity cellular component
GO ID number	GO ID description	Frequency	log10 p-value
GO:0005575	cellular component	1	-3.3904
GO:0005623	cell	0.53553	-11.3757
GO:0005840	ribosome	0.04198	-9.6778
GO:0044391	ribosomal subunit	0.0111	-10.5452
GO:0043232	intracellular non-membrane-bounded organelle	0.07946	-11.289
GO:0030529	intracellular ribonucleoprotein complex	0.05291	-10.556
GO:0032991	macromolecular complex	0.14008	-6.6819
GO:0043226	organelle	0.20788	-11.7747
GO:0044424	intracellular part	0.35654	-20.9355
GO:0005622	intracellular	0.41175	-18.2269
GO:0044464	cell part	0.52385	-10.2366
GO:0044444	cytoplasmic part	0.12659	-12.8827
GO:0044445	cytosolic part	0.00496	-1.2426
GO:0005737	cytoplasm	0.26017	-20.9355
GO:0043229	intracellular organelle	0.19917	-11.8894
GO:0005829	cytosol	0.02553	-1.064
GO:1990904	ribonucleoprotein complex	0.05291	-10.556
GO:0043228	non-membrane-bounded organelle	0.08408	-11.289
GO:0044446	intracellular organelle part	0.08938	-9.1475
GO:0044422	organelle part	0.09427	-8.7773
GO:0005694	chromosome	0.01505	-1.064
GO:0015935	small ribosomal subunit	0.00551	-7.6271
GO:0015934	large ribosomal subunit	0.00559	-2.2248

## Sheet: Table S9
Table S9: Cloning and sequencing primers
Region	Primer name	Sequence (5’ – 3’)	Restriction site	Description
MSMEG_0615 insert in pDMNI	NFLAG0615 f	CCATGGGCAGCAGCGATTATAAAGATGACGACGATAAAGGTGGTGGTGGTGGTGGTGGTGGTCATATGGGAAGTGACACGCTTGC	NcoI, NdeI	1898 bp product, including 56 bp for the incorporation of the N-terminal FLAG-tag and linker sequence, 9 bp for restriction enzyme cut sites and 1827 bp for MSMEG_0615 amplification
MSMEG_0615 insert in pDMNI	NFLAG0615 r	AAGCTTTCATGCCGGCACCGACAGTC	HindIII	1898bp product, including 6 bp for restriction enzyme cut sites and 1827 bp for the amplification of MSMEG_0615
FLAG-tagged MSMEG_0615	pNFLAGMSMEG_0615 f	AGGAGATATACCATGGGCAGCAGCGATTATAAAGA	NdeI	1918 bp product, including 15 bp overhangs to facilite In-Fusion HD® Cloning and the amplification of N-terminally FLAG-tagged MSMEG_0615
FLAG-tagged MSMEG_0615	pNFLAGMSMEG_0615 r	TAATTAGCTAAAGCTTTCATGCCGGCACCGACAGT	HindIII	1918 bp product, including 15 bp overhangs to facilite In-Fusion HD® Cloning and the amplification of N-terminally FLAG-tagged MSMEG_0615
MSMEG_1060, M. smegmatis genome	pNFLAGMSMEG_1060 f	GTGGTGGTGGTCATATGGTGGGAAAAATTGTGACGAT	NdeI	438 bp product, including 6 bp for restriction enzyme cut sites, 15 bp to facilitate In-Fusion HD® Cloning and 405 bp for the amplification of MSMEG_1060
MSMEG_1060, M. smegmatis genome	pNFLAGMSMEG_1060 r	TAATTAGCTAAAGCTTCTACACCCTCAACTGCGAAG	HindIII	438 bp product, including 6 bp for restriction enzyme cut sites, 15 bp to facilitate In-Fusion HD® Cloning and 405 bp for the amplification of MSMEG_1060
MSMEG_2389, M. smegmatis genome	pNFLAGMSMEG_2389 f	GTGGTGGTGGTCATATGAACAAAGCGGAGCTCATCGA	NdeI	657 bp product, including 6 bp for restriction enzyme cut sites, 15 bp to facilitate In-Fusion HD® Cloning and 627 bp for the amplification of MSMEG_2389
MSMEG_2389, M. smegmatis genome	pNFLAGMSMEG_2389 r	TAATTAGCTAAAGCTTTTACCTGCGGCCCTTCTTG	HindIII	657 bp product, including 6 bp for restriction enzyme cut sites, 15 bp to facilitate In-Fusion HD® Cloning and 627 bp for the amplification of MSMEG_2389
MSMEG_2695, M. smegmatis genome	pNFLAGMSMEG_2695 f	GTGGTGGTGGTCATATGGCCAATCCGTTCGTCAAGG	NdeI	870 bp product, including 6 bp for restriction enzyme cut sites, 15 bp to facilitate In-Fusion HD® Cloning and 840 bp for the amplification of MSMEG_2695
MSMEG_2695, M. smegmatis genome	pNFLAGMSMEG_2695 r	TAATTAGCTAAAGCTTTTATTGGCCCAGCGGGTTTT	HindIII	870 bp product, including 6 bp for restriction enzyme cut sites, 15 bp to facilitate In-Fusion HD® Cloning and 840 bp for the amplification of MSMEG_2695
MSMEG_3754, M. smegmatis genome	pNFLAGMSMEG_3754 f	GTGGTGGTGGTCATATGGTGATTCTCTTTTCAGCCGG	NdeI	1023 bp product, including 6 bp for restriction enzyme cut sites, 15 bp to facilitate In-Fusion HD® Cloning and 990 bp for the amplification of MSMEG_3754
MSMEG_3754, M. smegmatis genome	pNFLAGMSMEG_3754 r	TAATTAGCTAAAGCTTTCAGGACAGCTCCGTGATG	HindIII	1023 bp product, including 6 bp for restriction enzyme cut sites, 15 bp to facilitate In-Fusion HD® Cloning and 990 bp for the amplification of MSMEG_3754
MSMEG_4306, M. smegmatis genome	pNFLAGMSMEG_4306 f	GTGGTGGTGGTCATATGAAAGCTGAAGTAAGCCAACAAC	NdeI	759 bp product, including 6 bp for restriction enzyme cut sites, 15 bp to facilitate In-Fusion HD® Cloning and 729 bp for the amplification of MSMEG_4306
MSMEG_4306, M. smegmatis genome	pNFLAGMSMEG_4306 r	TAATTAGCTAAAGCTTTCACTGCTTGACCCGCAAC	HindIII	759 bp product, including 6 bp for restriction enzyme cut sites, 15 bp to facilitate In-Fusion HD® Cloning and 729 bp for the amplification of MSMEG_4306
MSMEG_5512, M. smegmatis genome	pNFLAGMSMEG_5512 f	GTGGTGGTGGTCATATGGTGGTGAGTCAACCGAAGGA	NdeI	1419 bp product, including 6 bp for restriction enzyme cut sites, 15 bp to facilitate In-Fusion HD® Cloning and 1386 bp for the amplification of MSMEG_5512
MSMEG_5512, M. smegmatis genome	pNFLAGMSMEG_5512 r	TAATTAGCTAAAGCTTTCAGCCATAGACGGTCTCG	HindIII	1419 bp product, including 6 bp for restriction enzyme cut sites, 15 bp to facilitate In-Fusion HD® Cloning and 1386 bp for the amplification of MSMEG_5512
pNFLAG vectors	pNFLAG f	CCGAAATGAGCACGATCC	N/A	Sequencing final vectors
pNFLAG vectors	pNFLAG r	TAATTGGGGACCCTAGAGGTC	N/A	Sequencing final vectors
Nucleotides outlined in the primer NFLAG0615 f encodes the FLAG-tag and double underlined nucleotides within the same primer encodes the 8 x glycine linker chain between the FLAG-tag and the gene of interest.
Underlined nucleotides show destination plasmid sequence incorporated into primers to facilitate In-Fusion HD® cloning.
Nucleotides displayed in bolt represent start or stop codons in cloning primers.

## Sheet: Table S10
Table S10: Plasmids
Plasmid	Description	Size (bp)	Source/Reference
pSE100-csd-rbs	Mycobacterial expression vector containing M. tuberculosis Rv1464 (csd), a ribosome binding site (rbs), His-tag, thrombin cleave site, Pmyc1tetO promoter, HygR	6856	Jesmine Arries, Guo et al. 2007
pDMNI0615	Mycobacterial expression vector containing M. smegmatis MSMEG_0615, SAGSAG linker, C-terminal gfp gene, psmyc promoter, KanR	6914	Nastassja Steyn
pNFLAG	Mycobacterial expression vector containing a N-terminal FLAG-tag, 8 x Glycine linker, pmyc1tetO promoter, HygR	5600	This study
pNFLAG0615	Mycobacterial expression vector containing M. smegmatis MSMEG_0615, N-terminal FLAG-tag with a 8 x Glycine linker, pmyc1tetO promoter, HygR	7427	This study
pNFLAG2389	Mycobacterial expression vector containing M. smegmatis MSMEG_2389, N-terminal FLAG-tag with a 8 x Glycine linker, pmyc1tetO promoter, HygR	6227	This study
pNFLAG1060	Mycobacterial expression vector containing M. smegmatis MSMEG_1060, N-terminal FLAG-tag with a 8 x Glycine linker, pmyc1tetO promoter, HygR	6008	This study
pNFLAG2695	Mycobacterial expression vector containing M. smegmatis MSMEG_2695, N-terminal FLAG-tag with a 8 x Glycine linker, pmyc1tetO promoter, HygR	6440	This study
pNFLAG3754	Mycobacterial expression vector containing M. smegmatis MSMEG_3754, N-terminal FLAG-tag with a 8 x Glycine linker, pmyc1tetO promoter, HygR	6593	This study
pNFLAG4306	Mycobacterial expression vector containing M. smegmatis MSMEG_4306, N-terminal FLAG-tag with a 8 x Glycine linker, pmyc1tetO promoter, HygR	6329	This study
pNFLAG5512	Mycobacterial expression vector containing M. smegmatis MSMEG_5512, N-terminal FLAG-tag with a 8 x Glycine linker, pmyc1tetO promoter, HygR	6989	This study
pTEK-4S-0X	M. smegmatis expression vector containing revTetR, psmyc promoter, KanR	6466	Guo et al. 2007
